# Supplementary material for: High Sugar Induced RCC2 Lactylation Drives Breast Cancer Tumorigenicity Through Upregulating MAD2L1
Source: Adv Sci (Weinh). 2025 Mar 27;12(21):2415530. doi: 10.1002/advs.202415530 (PMC12140329; doi:10.1002/advs.202415530)
Supplement: Supplementary file 2 — Supplemental Table 2 [file ADVS-12-2415530-s002.xlsx]

## Sheet: all_score
Catalog_No	docking score	Drug_Names	Smiles
HY-QS00456562	-4.594	HY-QS00456562	C=C(C)C1CC=C(C)C(COc2ccc3ccc(=O)oc3c2)C1(C)CCC(=O)OCC1OC(OC2(CO)OC(CO)C(O)C2O)C(O)C(O)C1O
HY-QS08396576	-4.485	HY-QS08396576	CC1C/C=C/C=C/C=C/C=C/C(OC2OC(C)C(O)C(N)C2O)CC2OC(O)(CC(O)CC3OC3/C=C/C(=O)O1)CC(O)C2C(=O)O
HY-Q44032	-4.458		C1(=CC=C(CNCC2=CC=C(C=C2)C(O)=O)O1)C1C=CC=CC=1F
HY-QS07911614	-4.298	HY-QS07911614	O=C(O)c1cc(NC(=O)c2ccc(S(=O)(=O)c3ccc(C(=O)Nc4cc(C(=O)O)cc(C(=O)O)c4)cc3)cc2)cc(C(=O)O)c1
HY-Q23741	-4.169		O=C(NCC1C=CC=C2C=CC=CC=12)NC1CCN2N=CC=C2C1
HY-W355171	-4.131	5-(2,3-Dihydrobenzo[b][1,4]dioxin-6-yl)thiophene-2-carboxylic acid	C1=CC2=C(C=C1C3=CC=C(C(=O)O)S3)OCCO2
HY-Q45903	-4.091		N12C(C3CCN(CC3)C)=NN=C1SC(C1C=CC3=CC=CC=C3C=1)=N2
HY-Q41940	-4.068		C1(C=COC=1C)C(=O)NNC(=O)C1C2CCC(C2)C1C(O)=O
HY-Q35376	-3.993		C1(C2C=CC(O2)C1C(O)=O)C(=O)NC1=CC=C(Cl)C(Cl)=C1
HY-W323616	-3.989	2-((5-Benzyl-3-carbamoyl-4-methylthiophen-2-yl)carbamoyl)cyclohexane-1-carboxylic acid	CC1=C(SC(NC(C2CCCCC2C(O)=O)=O)=C1C(N)=O)CC3=CC=CC=C3
HY-Q07705	-3.973		C1(C2=CC=CC(=C2)NC(=O)C2NC=C(C(=O)C=2)OC)N=NN(C)N=1
HY-Q39045	-3.971		S(C1C=CC=CC=1)(=O)(=O)/N=C(\N)/NC1N=C2C=CC=CC2=C(C)N=1
HY-Q34560	-3.959		C1(CN2N=NC(C3C=CC=CC=3)=N2)=NN=C(SCC(=O)NC2C=CC(OC)=CC=2)N1C1C=CC=CC=1
HY-Q31644	-3.944	FSEN4	S1C(CN2CCC3C=CC=CC=3C2)=CN2C(C3C=CC(OC)=CC=3)=NN=C12
HY-QS00456562	-3.895	HY-QS00456562	C=C(C)C1CC=C(C)C(COc2ccc3ccc(=O)oc3c2)C1(C)CCC(=O)OCC1OC(OC2(CO)OC(CO)C(O)C2O)C(O)C(O)C1O
HY-QS08163927	-3.876	HY-QS08163927	O=C(CSc1nnc2c3c4c(sc3n3c(SCC(=O)NC(c5ccccc5)c5ccccc5)nnc3n12)CCC4)NC(c1ccccc1)c1ccccc1
HY-Q08750	-3.873	6-(propan-2-yl)-2-[(4,6,7-trimethylquinazolin-2-yl)amino]-3,4-dihydropyrimidin-4-one	C1(NC2N=C(C)C3C(=CC(C)=C(C)C=3)N=2)NC(=O)C=C(C(C)C)N=1
HY-QS07505329	-3.868	HY-QS07505329	O=C(O)c1cc(NC(=O)c2ccc(Oc3ccc(C(=O)Nc4cc(C(=O)O)cc(C(=O)O)c4)cc3)cc2)cc(C(=O)O)c1
HY-Q31266	-3.848		O=C(C1C=CC=C(NC2C3OC4C=CC=CC=4C=3N=CN=2)C=1)O
HY-Q47508	-3.817		C12SC3CCCC=3C1=C(N=C(SCC(N)=O)N=2)SCC(N)=O
HY-Q26136	-3.811		O=C(NCC1C=NN2C=CC=CC=12)NC1C=CC2OCOC=2C=1
HY-Q07805	-3.807	2-(4-methylpiperidine-1-carbonyl)-N-[(pyridin-3-yl)methyl]-4,5,6,7-tetrahydro-1-benzothiophene-5-carboxamide	C1(=CC2=C(CCC(C2)C(=O)NCC2=CC=CN=C2)S1)C(=O)N1CCC(CC1)C
HY-Q39016	-3.784		S(=O)(=O)(C1C=CC(C)=CC=1)/N=C(\N)/NC1N=C(C)C2=CC=C(C)C=C2N=1
HY-Q22996	-3.779		S1C=C(CNC(C2CN(C3C=C(N4C=CC=N4)N=CN=3)C2)=O)N=C1C1C=CC(OC)=CC=1
HY-Q01149	-3.765		N1(C(CCC(O)=O)=O)C(CC(C2C=CC(=CC=2)OC)=N1)C1C=C2C=C(OC)C=CC2=NC=1Cl
HY-Q62042	-3.751	HY-Q62042	O=C1CCC2=C(N=C(C(=O)NCCC(=O)N3CCCC3)C=C2)N1
HY-Q09648	-3.748	N-[5-methyl-4-(3-oxo-3,4-dihydro-2H-1,4-benzoxazin-6-yl)-1,3-thiazol-2-yl]-2-phenylacetamide	C1(NC(CC2C=CC=CC=2)=O)SC(C)=C(C2=CC=C3OCC(=O)NC3=C2)N=1
HY-QS02210714	-3.721	HY-QS02210714	O=C(O)c1ccccc1COc1cccc(C=C2Cc3c(O)cccc3C2=O)c1
HY-Q12216	-3.707	2-[(4,8-dimethylquinazolin-2-yl)amino]-6-(3-methylbutyl)-3,4-dihydropyrimidin-4-one	C1(NC2N=C(C)C3=CC=CC(C)=C3N=2)=NC(CCC(C)C)=CC(=O)N1
HY-Q39766	-3.693		C12CC1C1C(C(O)=O)C(C(=O)NC3=CC=C4CCCC4=C3)C2C=C1
HY-Q43290	-3.691		C1(=NC2=CC=CC=C2N1CC(=O)NC1=CC=C(C)C(F)=C1)C1=NON=C1N
HY-Q42145	-3.689		S1C(=CC=C1C(O)=O)/C(/C)=N/NC(=O)CC1=CC=CS1
HY-Q07169	-3.681	N-[5-methyl-4-(4-methyl-3-oxo-3,4-dihydro-2H-1,4-benzoxazin-6-yl)-1,3-thiazol-2-yl]cyclopropanecarboxamide	C1(SC(=C(C2=CC=C3C(=C2)N(C)C(CO3)=O)N=1)C)NC(=O)C1CC1
HY-Q42965	-3.68		C(=O)(NC1CCCCC1)C1C=CC=CC=1NC(CCCC(O)=O)=O
HY-Q11005	-3.677	N-[2-(1H-indol-3-yl)ethyl]-1-[5-(2-oxopyrrolidin-1-yl)-1,3,4-thiadiazol-2-yl]pyrrolidine-2-carboxamide	C1(=NN=C(N2CCCC2C(NCCC2C3C=CC=CC=3NC=2)=O)S1)N1CCCC1=O
HY-Q49473	-3.635		C1(=CC2=CC=CC=C2O1)C(=O)NC(=S)NC1C=CC=CC=1C(N)=O
HY-Q02954	-3.624		N12C=CC=CC1=NN=C2CCNC(NCCC1=CC=C(C=C1)OC)=O
HY-Q09549	-3.624	3-{[4-(2,5-dimethylphenyl)-1,3-thiazol-2-yl]carbamoyl}propanoic acid	C1(SC=C(C2C=C(C)C=CC=2C)N=1)NC(CCC(O)=O)=O
HY-Q60631	-3.62	HY-Q60631	O=C(N[C@H]1CCN(C(=O)C2=CC=C3SN=CC3=C2)C1)C1=CC=CO1
HY-W583163	-3.617	rel-1-Benzyl-4-(4-chlorophenyl)pyrrolidine-3-carboxylic acid	OC([C@H]1[C@H](C2=CC=C(C=C2)Cl)CN(C1)CC3=CC=CC=C3)=O
HY-Q44274	-3.616		C1(C(C(C)C)NC(=O)C2C=CC=C(C)C=2)=NN=C(SCC(N)=O)N1CC
HY-Q01452	-3.615	N-(2-ethylphenyl)-2-[2-(4-fluorophenyl)-4-oxo-4H,5H-pyrazolo[1,5-d][1,2,4]triazin-7-yl]acetamide	N12C(CC(=O)NC3C=CC=CC=3CC)=NNC(=O)C1=CC(C1C=CC(=CC=1)F)=N2
HY-Q43779	-3.615		C1(C=C(C=CC=1Cl)NCC1=CC=C2OCOC2=C1)C(O)=O
HY-Q01856	-3.605	N-[2-(1H-indol-3-yl)ethyl]-2-{1-[(6-methoxy-1H-indol-2-yl)carbonyl]piperidin-4-yl}propanamide	C1(=CC2=CC=C(OC)C=C2N1)C(=O)N1CCC(CC1)C(C)C(NCCC1C2C=CC=CC=2NC=1)=O
HY-Q43438	-3.603		C1(=CC=C(CNCC(O)C2C=CC=CC=2)O1)C1C(Cl)=CC=C(C(O)=O)C=1
HY-Q10068	-3.594	3-(4-methoxybenzamido)-4-[4-(pyrimidin-2-yl)piperazin-1-yl]benzoic acid	C1(C=C(C=CC=1N1CCN(CC1)C1N=CC=CN=1)C(O)=O)NC(=O)C1C=CC(=CC=1)OC
HY-13344	-3.591	PF-8380	O=C(N1CCN(CC1)CCC(C2=CC(O3)=C(C=C2)NC3=O)=O)OCC4=CC(Cl)=CC(Cl)=C4
HY-QS09798867	-3.57	HY-QS09798867	CCOc1ccc(/C=C2\CCCC3C2=NN(C(=O)CN2N=NC4C(=O)N(c5cccc(F)c5)C(=O)C42)C3c2ccc(OCC)cc2)cc1
HY-QS02741234	-3.566	HY-QS02741234	NC(=O)[C@@H]1C[C@H](C)CN(C1)C(=O)c(c2)[nH]c(c23)c(O)ccc3
HY-QS00456562	-3.564	HY-QS00456562	C=C(C)C1CC=C(C)C(COc2ccc3ccc(=O)oc3c2)C1(C)CCC(=O)OCC1OC(OC2(CO)OC(CO)C(O)C2O)C(O)C(O)C1O
HY-Q10592	-3.564	3-[4-(4-methoxyphenyl)-2-[2-(phenylsulfanyl)acetamido]-1,3-thiazol-5-yl]propanoic acid	C1(NC(CSC2C=CC=CC=2)=O)SC(CCC(O)=O)=C(C2C=CC(=CC=2)OC)N=1
HY-Q11052	-3.56	N-[4-(2-methyl-3-oxo-3,4-dihydro-2H-1,4-benzoxazin-6-yl)-1,3-thiazol-2-yl]thiophene-2-carboxamide	C1(SC=C(C2=CC=C3OC(C)C(=O)NC3=C2)N=1)NC(=O)C1=CC=CS1
HY-33731	-3.559	2-Benzylisoindoline-4-carboxylic acid	O=C(C1=CC=CC2=C1CN(CC3=CC=CC=C3)C2)O
HY-Q00489	-3.552	1-acetyl-N-({5-[3-(4-fluorophenyl)-1,2,4-oxadiazol-5-yl]thiophen-2-yl}methyl)piperidine-4-carboxamide	N1C(C2C=CC(=CC=2)F)=NOC=1C1=CC=C(CNC(=O)C2CCN(CC2)C(C)=O)S1
HY-Q03172	-3.55		C1(C(C2C=CC=CC=2)NC(=O)C2=CC=CO2)NC2C(=CC=CC=2)N=1
HY-Q23966	-3.549		O=C1C(CC2C=CC=CC=2)=NN=C(NCCC2C=CC=CC=2)N1
HY-Q09565	-3.547	N-[5-methyl-4-(3-oxo-3,4-dihydro-2H-1,4-benzoxazin-6-yl)-1,3-thiazol-2-yl]cyclohexanecarboxamide	C1(SC(C)=C(C2=CC=C3OCC(=O)NC3=C2)N=1)NC(C1CCCCC1)=O
HY-Q03926	-3.536		O=C1C2CN(C3C=C(C)N=C(C4CC4)N=3)CC2C(=O)N1C1C=CC=CC=1
HY-Q01523	-3.535	1-(6-{[(4-ethoxyphenyl)carbamoyl]methyl}-7-oxo-6H,7H-[1,3]thiazolo[4,5-d]pyrimidin-2-yl)-N-ethylpiperidine-4-carboxamide	C12C(=O)N(CC(=O)NC3=CC=C(C=C3)OCC)C=NC=1N=C(N1CCC(CC1)C(NCC)=O)S2
HY-QS10215784	-3.531	HY-QS10215784	c1ccc(F)cc1NC(=O)c2cnn(c23)[C@H](C=C(C([O-])=O)N3)c4c(F)cc(F)cc4
HY-Q08025	-3.522		C1(NC(=S)NC(=O)C2=CC=C(F)C(F)=C2)SC2CCCCCC=2C=1C#N
HY-Q07706	-3.521		C1(CN2CCN(CC2)C2C=CC=C(OC)C=2)=C(O)OC=C(CN2CCC3C(=CC=CC=3)C2)C1=O
HY-Q39352	-3.511		C12=NCCN1C1C(=CC=CC=1)N=C2C1C=CC(OC)=C(OC)C=1
HY-Q23448	-3.511		S(CC#N)C1N=C2C=CC=CC2=C(NCC2C=CC(OC)=CC=2)N=1
HY-QS00729065	-3.502	HY-QS00729065	COc1ccc(-c2cc(C(=O)NC3CCC(CC4CCC(NC(=O)c5cc(-c6ccc(OC)c(OC)c6)nc6ccccc56)CC4)CC3)c3ccccc3n2)cc1OC
HY-Q30644	-3.501		O1CCOC2C=CC(CN3CCC4CN(C5C=CC=CN=5)CC34)=CC1=2
HY-QS01476006	-3.498	HY-QS01476006	O=C1N[C@H]2CC[C@@H]1CN(C(=O)C1CCN(c3nc4ccc(Cl)cc4o3)CC1)C2
HY-Q09581	-3.495	N-[4-(2,4-dimethyl-3-oxo-3,4-dihydro-2H-1,4-benzoxazin-6-yl)-1,3-thiazol-2-yl]-4-fluorobenzamide	N1(C)C2C=C(C=CC=2OC(C)C1=O)C1=CSC(NC(=O)C2C=CC(=CC=2)F)=N1
HY-Q07764	-3.494		C1(CN2CCN(CC2)CC(F)(F)F)OC(CN2CCCCCC2)=CC(=O)C=1O
HY-Q16584	-3.484		O=C1NC(N2CC3CN(C4C5=CC(C)=NN5C=CN=4)CC3C2)=CC(=O)N1C
HY-Q46441	-3.478		C12C3C(C)CCCC=3SC=1N=C(SCC#N)N(N)C2=O
HY-Q19207	-3.476		O(CC)C1C=CC(C2C=CC(N3CCN(C4C=CC(C#N)=NC=4)CC3)=NN=2)=CC=1
HY-Q38657	-3.471		C1(C(=O)C2C=CC3=CC=CC=C3C=2)=CN(C2C=CC(C)=CC=2)N=C1C(C)=O
HY-Q40243	-3.467		N12N=C(C=C1N=C(C1=CC=CS1)C=C2C(F)(F)F)C(=O)N/N=C/C1C=CC=C(O)C=1
HY-Q18501	-3.461		S1C2C=CC=CC=2N=C1C1C=C(CN2CCN(C)CC2)SC=1NC(C)=O
HY-Q49698	-3.454		C1(NC2=CC=CC(=C2)C2NC3=CC=CC=C3N=2)NC2=CC=CC=C2N=1
HY-Q40062	-3.454		C1(NC(=O)C(C2C=CC=CC=2)C2C=CC=CC=2)SC2CCCC=2C=1C(N)=O
HY-Q56250	-3.445	HY-Q56250	CC(=O)N[C@H]1CCN(C(=O)C2=NNC3=C2C=CC=C3Cl)C1
HY-Q36670	-3.444		C(=O)(C/C(/C)=N/NC(COC1=CC(=CC(C)=C1)C)=O)NC1C=CC=C(C)N=1
HY-Q17571	-3.443		ClC1C=CC(C2C=CC(=O)N(C3CN(C4C(=O)N(C)C=CN=4)C3)N=2)=CC=1
HY-Q27520	-3.437		S1C(C)=NC(C)=C1C1C=CC(=O)N(CCNC(NCC2C=CC=C3C=CC=CC=23)=O)N=1
HY-I0177	-3.431	Vilazodone carboxylic acid	442.517
HY-Q65539	-3.426	HY-Q65539	O=C(CN1C=CC2=C(C=CC=N2)C1=O)NCC1=CC=CC(CC(=O)NC2=CC=C(F)C=C2)=C1
HY-Q08671	-3.421	2-bromo-N-[5-methyl-4-(4-methyl-3-oxo-3,4-dihydro-2H-1,4-benzoxazin-6-yl)-1,3-thiazol-2-yl]benzamide	C1(SC(C)=C(C2=CC=C3OCC(=O)N(C)C3=C2)N=1)NC(=O)C1C=CC=CC=1Br
HY-Q36558	-3.417		C(=O)(NCC1=CC=CN=C1)C1=CC=CC(=C1)C(=O)NCC1=CC=CN=C1
HY-W200016	-3.417	5-(4-Iodophenoxymethyl)furan-2-carboxylic acid	C1=C(C=CC(=C1)OCC2=CC=C(C(=O)O)O2)I
HY-Q33649	-3.415		C1(C=C(Cl)C=CC=1SC1C=CC(=CC=1)C(C)=O)C(O)=O
HY-QS02682148	-3.415	HY-QS02682148	C[C@H](c1ccc(-n2cccn2)c(F)c1)n1cc(-c2cc(NC(=O)c3ccc4c(=O)n5c(nc4c3)CCCCC5)ccc2F)nn1
HY-Q28372	-3.412		FC1C=C(NC(CN2C3C=CC=CC=3C3N=CN(CC4=NC(C)=NO4)C(=O)C2=3)=O)C=CC=1C
HY-QS08396576	-3.41	HY-QS08396576	CC1C/C=C/C=C/C=C/C=C/C(OC2OC(C)C(O)C(N)C2O)CC2OC(O)(CC(O)CC3OC3/C=C/C(=O)O1)CC(O)C2C(=O)O
HY-Q04764	-3.409	TI17	OC(C1C2C=CC(C1C(NC3=CC=C(C=C3)CC4=CC=NC=C4)=O)C5CC25)=O
HY-Q11590	-3.405	N-[4-(2,4-dimethyl-3-oxo-3,4-dihydro-2H-1,4-benzoxazin-6-yl)-1,3-thiazol-2-yl]cyclohexanecarboxamide	N1(C)C2C=C(C=CC=2OC(C)C1=O)C1=CSC(NC(C2CCCCC2)=O)=N1
HY-Q10436	-3.397	1-(2,3-dihydro-1,4-benzodioxin-6-yl)-3-[1-(4-fluorophenyl)-2-oxopyrrolidin-3-yl]urea	N1(C2C=CC(=CC=2)F)CCC(NC(=O)NC2=CC=C3OCCOC3=C2)C1=O
HY-Q04685	-3.39		ClC1C=CC=C2C=1N=C(N(C)CC(NC1C=CC3=C(OCCO3)C=1)=O)S2
HY-Q20592	-3.388		O=C(NCC1C=CC=C2C=CC=CC=12)NC1CCC2OCCOC2C1
HY-Q45895	-3.387		N1=C(C)SC=C1C1C=CC(=CC=1)NC(=O)C1CC=CCC1C(O)=O
HY-Q10156	-3.386	2-[1-methyl-8-(2-methylphenyl)-2,4-dioxo-1H,2H,3H,4H,6H,7H,8H-imidazo[1,2-g]purin-3-yl]acetic acid	C12N(C)C(=O)N(C(=O)C=1N1CCN(C3C=CC=CC=3C)C1=N2)CC(O)=O
HY-Q44934	-3.385		C(NCCOC1=CC=CC2=CC=CN=C12)(=O)C1=CC=C(Cl)C(Cl)=C1
HY-QS08396576	-3.372	HY-QS08396576	CC1C/C=C/C=C/C=C/C=C/C(OC2OC(C)C(O)C(N)C2O)CC2OC(O)(CC(O)CC3OC3/C=C/C(=O)O1)CC(O)C2C(=O)O
HY-136731	-3.368	APE1-IN-1	CC(NC(S1)=C(C2=NC3=CC=CC=C3S2)C4=C1CN(C(C)C)CC4)=O
HY-Q32640	-3.364		S(CC(NC1C=CC(F)=CC=1F)=O)C1N(C2C=CC(C(NCC3=CC=C(C)O3)=O)=CC=2)C=CN=1
HY-Q27701	-3.364		ClC1C=CC(OC)=C(NC(N2CCCC(C3=NN=C(CC4C=CC(F)=CC=4)O3)C2)=O)C=1
HY-Q21921	-3.363		S1C=CC(C2C=C(CNC(NC3C=CC=C(C)C=3)=O)C=NC=2)=C1
HY-Q50307	-3.361		N1(CC(=O)NC2SC=C(C3=CC=C4OC(C)C(=O)N(C)C4=C3)N=2)C(=O)C2=CC=CC=C2C1=O
HY-Q00638	-3.357		N1C(=O)C(CC2=CC=C(C(OC)=C2)OC)=NN=C1NC1=CC(C)=CC(C)=C1
HY-QS08396576	-3.357	HY-QS08396576	CC1C/C=C/C=C/C=C/C=C/C(OC2OC(C)C(O)C(N)C2O)CC2OC(O)(CC(O)CC3OC3/C=C/C(=O)O1)CC(O)C2C(=O)O
HY-Q31597	-3.354		O=C1CN(C2N(C)C3N=CC=CC=3N=2)CCN1CC1C=CC=CC=1
HY-Q33140	-3.352		S(C)(C1C=CC=C2SC(N3CCN(CC4C=CC=CC=4)C(=O)C3)=NC=12)(=O)=O
HY-Q72698	-3.342	HY-Q72698	O=C1CSC2=C(C=CC(C(=O)NCCOC3=CC=CC4=CC=CN=C43)=C2)N1
HY-Q15278	-3.34		FC1C=C(CN2CCCC(COC3N=CC(C)=CN=3)C2)C=C(F)C=1
HY-Q42833	-3.339		C(CCC(O)=O)(=O)NC1C=CC(=CC=1)OCCOC1C=CC=CC=1
HY-Q00436	-3.337		S(C1CC1)(NC1CCCN(CC2C=C(C)C=CC=2C)C1)(=O)=O
HY-Q41669	-3.335		C1(C(=O)NC2C=C(C)ON=2)SC2=NC(C)=C(C)C(C)=C2C=1N
HY-Q17106	-3.333		FC1C=NC(OC2CCCN(C(NCC3C=CC4OCOC=4C=3)=O)C2)=NC=1
HY-Q09586	-3.332	N-[4-(3-oxo-4-propyl-3,4-dihydro-2H-1,4-benzoxazin-6-yl)-1,3-thiazol-2-yl]cyclopropanecarboxamide	C1(SC=C(C2=CC=C3OCC(=O)N(CCC)C3=C2)N=1)NC(=O)C1CC1
HY-Q34595	-3.33		C1(C(O)=O)=C(Br)C2=CC=C3C=CC=CC3=C2S1
HY-Q27999	-3.329		O=C1CCC2C=C(NC(CN3C(=O)C4C=CC=CC=4C3=O)=O)C=CC=2N1CC(C)C
HY-Q50514	-3.328		C1(C)(C2C=CC(=CC=2)Br)NC2=CC=CC=C2C(=O)N1
HY-Q39078	-3.326		C1(=O)C(O)(C(C2C=CC=CC=2)C(C)=O)C2C(=CC=CC=2)N1CC1C=CC=CC=1
HY-Q21319	-3.323		S(CC#N)C1N=C2C=CC=CC2=C(NCC2CCCO2)N=1
HY-QS02599841	-3.312	HY-QS02599841	CC(NC1CCN(C(C)c2ccncc2)CC1)c1ccc2cn[nH]c2c1
HY-Q40713	-3.311		C1(/C=N/NC(=O)C2C=CC(=CC=2)CN2C=C(C=N2)Cl)=CN(C)N=C1C
HY-Q20592	-3.309		O=C(NCC1C=CC=C2C=CC=CC=12)NC1CCC2OCCOC2C1
HY-Q50175	-3.307		N1(CC2C=CC=CC=2)C2N=CN=C(N)C=2N=C1SC(C)C(O)=O
HY-Q30007	-3.306		FC1C=CC=NC=1C(N1CCC2CN(C3C=CC(C#N)=CN=3)CC12)=O
HY-Q27425	-3.304		O=C(C1=C(C(NC2C=CC(C)=CC=2)=O)NC=N1)NC1C=CC=CC=1
HY-Q04390	-3.302		C1(CN2CCN(CC2)C2C=NC=CN=2)OC(CN2CCCCCC2)=CC(=O)C=1O
HY-Q17219	-3.296		N#CC1C(N2CC3CN(C4C=CC5=NN=C(C)N5N=4)CC3C2)=CC=CN=1
HY-Q39265	-3.295		C12C(C3C=CC(Br)=CC=3)C(=C(C)NC=1C1C(=CC=CC=1)C2=O)C(C)=O
HY-Q39386	-3.295		C1(O)(CC(=O)C2C=CC(C3C=CC=CC=3)=CC=2)C2C=C(C)C=CC=2NC1=O
HY-Q13807	-3.293		S1C(C)=NC(C)=C1CN1CCN(C2C=C(C3CCOCC3)N=CN=2)CC1
HY-Q10205	-3.293	N-(2-methanesulfonyl-1,3-benzothiazol-6-yl)-2,3-dihydro-1H-indene-5-sulfonamide	C1(SC2C(=CC=C(C=2)NS(=O)(=O)C2C=CC3CCCC=3C=2)N=1)S(C)(=O)=O
HY-Q43111	-3.291		C1(NC(=S)NC(=O)C2=CC=C(Br)O2)SC2CCCCC=2C=1C(OCC)=O
HY-Q02265	-3.29	6-[2-(2-fluorophenyl)acetyl]-5,6,7,8-tetrahydropyrazolo[1,5-a]pyrido[3,4-d]pyrimidin-9(1H)-one	N12NC=CC1=NC1=C(CCN(C(=O)CC3C=CC=CC=3F)C1)C2=O
HY-QS00456562	-3.282	HY-QS00456562	C=C(C)C1CC=C(C)C(COc2ccc3ccc(=O)oc3c2)C1(C)CCC(=O)OCC1OC(OC2(CO)OC(CO)C(O)C2O)C(O)C(O)C1O
HY-Q30819	-3.281		S1C2C=CC(OC)=CC=2N=C1NCCCN1CCCC1=O
HY-Q20660	-3.28		S1C=CC(C2C(CNC(C3=CN(C4C=CC=CC=4)C(=O)C=C3OC)=O)=CC=CN=2)=C1
HY-Q01204	-3.276	N-(3,4-dimethoxyphenyl)-1-(pyridin-3-yl)-1H-pyrrole-2-carboxamide	N1(C2=CC=CN=C2)C=CC=C1C(=O)NC1C=CC(=C(OC)C=1)OC
HY-Q18104	-3.272		S(C)C1C=CC(C(CNC2C3C=CC=NC=3N=CN=2)O)=CC=1
HY-QS00002507	-3.27	HY-QS00002507	Oc1ccc2ccccc2c1/C=N/c1ccc(/C=C/c2ccc(/N=C/c3c(O)ccc4ccccc34)cc2)cc1
HY-Q11261	-3.268	3-[(3-fluorophenyl)carbamoyl]-7-phenyl-4H,7H-pyrazolo[1,5-a]pyrimidine-5-carboxylic acid	C12NC(C(O)=O)=CC(C3C=CC=CC=3)N1N=CC=2C(=O)NC1C=CC=C(F)C=1
HY-Q31051	-3.266		O(C)C1C=CC=C(NC2C3C=NN(C4C=CC(C)=CC=4)C=3N=CN=2)C=1
HY-Q14750	-3.264		FC(C1=NN=C(CN2CC3CC(C4=CC=CC(=O)N4C3)C2)O1)(F)F
HY-Q07251	-3.262		FC(C1C=CC=C(NC(NCC2=CC(C3C=CC=CN=3)=NN2C)=O)C=1)(F)F
HY-Q07923	-3.259		FC(C1C=CC(N2CC3CCN(C4C=C(C)N=C(C)N=4)C3C2)=NC=1)(F)F
HY-Q34013	-3.257		N1(C2=CC=CC(=C2)N2C(=O)C3C4CC(C=C4)C3C2=O)C(=O)C2C3CC(C=C3)C2C1=O
HY-Z9195	-3.253	(1R,3R)-1-(Benzo[d][1,3]dioxol-5-yl)-2,3,4,9-tetrahydro-1H-pyrido[3,4-b]indole-3-carboxamide (Tadalafil Impurity)	335.362
HY-Q00369	-3.249	3-(3-acetylphenyl)-1-{3-[6-(pyrrolidin-1-yl)pyridazin-3-yl]phenyl}urea	C(=O)(NC1=CC=CC(C(C)=O)=C1)NC1=CC=CC(=C1)C1=CC=C(N2CCCC2)N=N1
HY-Q17181	-3.249		S(C)(N1CCC(C(N2CCC(OC3N=CC=C(C(F)(F)F)N=3)CC2)=O)CC1)(=O)=O
HY-Q06102	-3.245		N12C(=CC=NC1=NC(C1C3C=CC=CC=3NC=1)=N2)C1=CC=NN1C
HY-Q08839	-3.243	N~4~-[(6-ethyl-5-oxo-5,6-dihydropyrido[2,3-b][1,5]benzothiazepin-9-yl)methyl]-1H-indole-4-carboxamide	C1(=O)C2C=CC=NC=2SC2C=C(CNC(=O)C3=CC=CC4NC=CC3=4)C=CC=2N1CC
HY-Q51098	-3.24		C1(NC(=O)C(C)SC2C=C(C)N=CN=2)SC2CCCCC=2C=1C(N)=O
HY-Q18149	-3.238		FC(C1C=CC(C(CNC2C3C=CN=CC=3N=CN=2)O)=CC=1)(F)F
HY-Q03900	-3.234		C1(CN2CCN(CC2)CC(F)(F)F)OC(CN2CCC3C(=CC=CC=3)C2)=CC(=O)C=1O
HY-Q44267	-3.234		C1(C2=CC=CC(=C2)C(O)=O)=CC=C(CNCC2=CC=CN=C2)O1
HY-Q84282	-3.232	HY-Q84282	O=C(CC1=CC(CNC(=O)C2=C3C=CN=CC3=CN=C2)=CC=C1)NC1CCCC1
HY-Q31589	-3.23		O=C(C1C=C(OC)C=C(OC)C=1)NCCN1C2N=CN=C(NCCC3C=CC=CC=3)C=2C=N1
HY-Q49147	-3.228		C1(NC(=S)NC(=O)C2C=CC=C(C)C=2OC)SC2CCCC=2C=1C(N)=O
HY-Q40360	-3.226		C1(C(=O)N/N=C/C2=CC=C(OCCN3CCOCC3)C(OC)=C2)=CSC2CCCCC1=2
HY-Q10825	-3.221	2-[5-(5-ethyl-1,2,4-oxadiazol-3-yl)-2-methylthiophene-3-sulfonamido]-N-(1,2,3,4-tetrahydronaphthalen-1-yl)acetamide	C1(=C(C)SC(=C1)C1=NOC(CC)=N1)S(=O)(=O)NCC(=O)NC1CCCC2C=CC=CC1=2
HY-Q33701	-3.214		C(F)(F)(F)C1C=CC(=C(N)C=1)SC1C=CC=CC=1C(O)=O
HY-Q03443	-3.211	2-(4-methoxyphenyl)-3-oxo-N-[(pyridin-2-yl)methyl]-2H,3H,5H-pyrazolo[4,3-c]quinoline-8-carboxamide	C12=CNC3C(=CC(=CC=3)C(=O)NCC3C=CC=CN=3)C1=NN(C1C=CC(=CC=1)OC)C2=O
HY-Q47327	-3.207		C12C(SCC#N)=NN=C(C)C1=C(C)N(C1C=CC(C)=CC=1)N=2
HY-Q39961	-3.206		C1(C(=O)N/N=C/C2=CC=CN=C2)=C(Cl)C2=CC=C(Cl)C=C2S1
HY-Q11429	-3.203	1-{1-[(4-fluorophenyl)methanesulfonyl]piperidine-4-carbonyl}piperidine-4-carboxamide	S(=O)(=O)(CC1=CC=C(C=C1)F)N1CCC(CC1)C(=O)N1CCC(CC1)C(N)=O
HY-Q22301	-3.202		O=C1C2CN(C3=NC4C=CC=CC=4O3)CC2C(=O)N1C1C=CC=CC=1
HY-Q31048	-3.198		S(C)(NC1C=CC=C(C2CC(C3C=CC(OC)=CC=3)N(C(C3CCCCC3)=O)N=2)C=1)(=O)=O
HY-Q26144	-3.196		S1C=C(C2=CC3C=CC=CC=3O2)N=C1NC(C(C)(C)C)=O
HY-Q25997	-3.196		O=C1NC2C=C(C(NCCCOC)=O)C=CC=2C(=O)N1CCCCC
HY-Q09358	-3.191	N-(2H-1,3-benzodioxol-5-yl)-2-{4-[3-(3-fluorophenyl)-1,2,4-oxadiazol-5-yl]piperidin-1-yl}acetamide	N1=C(C2CCN(CC2)CC(=O)NC2=CC=C3OCOC3=C2)ON=C1C1C=CC=C(F)C=1
HY-Q03373	-3.187		C1(C(=O)CN(CC2=CC=CN2C)C=1N)C1SC=C(C2C=CC(=CC=2)Br)N=1
HY-Q48925	-3.186		N1C2N=CC=CC=2OC=1C1=CC=CC(=C1)NC(=O)C1=CC=C2OCCOC2=C1
HY-Q15394	-3.185		O=C(C1CCN(C(C)=O)CC1)NC1=CN(CC2CCOCC2)N=C1
HY-Q31300	-3.185		O=C(NC1C=CC2OCOC=2C=1)N1CC(C2=NC(CC3C=CC=CC=3OC)=NO2)C1
HY-QS08603773	-3.177	HY-QS08603773	COc1cc(OC)c2c(c1Cl)OC1(C2=O)C(O)=C(C(CC(=O)NCc2n[nH]c(N)n2)c2ccc(SC)cc2)C(=O)CC1C
HY-Q08938	-3.176	1-{[1,4'-bipiperidin]-1'-yl}-2-[1-(4-methylphenyl)-1H-pyrrol-2-yl]ethan-1-one	C1(=CC=CN1C1C=CC(C)=CC=1)CC(=O)N1CCC(CC1)N1CCCCC1
HY-Q46616	-3.176		C1(C2NC3=CC=CC=C3N=2)=C(NC2C=CC=CC=2)SC2C(NC=NC1=2)=O
HY-Q26922	-3.172		S1C=CC=C1CNC(N1CC(C2=NC(CC3C=CC=CC=3)=NO2)C1)=O
HY-Q37768	-3.169		S(C)(=O)(=O)N(C)C1C=CC(=CC=1)C(=O)NCC1C=CN=CC=1
HY-Q21354	-3.166		S1C=C(C2C=CC=C(OC)C=2)N=C1NC(C1=CN(C)N=C1OC)=O
HY-Q20592	-3.165		O=C(NCC1C=CC=C2C=CC=CC=12)NC1CCC2OCCOC2C1
HY-QS00648552	-3.164	HY-QS00648552	CC1OC(OC2CCC3(C)C(CCC4C3CC(O)C3(C)C(C5=CC(=O)OC5)CCC43O)C2)CC(O)C1OC1CC(O)C(OC2OCC(O)C(O)C2C)C(C)O1
HY-Q23069	-3.163		O=C1C2C=CC=CC=2C2(CCN(C(C3=CNC4C=CC=CC3=4)=O)CC2)O1
HY-Q39109	-3.162		C(=O)(C1CCC(C1)C(O)=O)NC1C=CC(Br)=CC=1OC
HY-Q43261	-3.156		C(=O)(NC1=CC=C(C)C(=C1)NC(=O)C1CC1)C1C=CC=CC=1C(O)=O
HY-Q34281	-3.156		C1(C(=O)N/N=C/C2=CC=CN=C2)NN=C(C2=CC=C3OCOC3=C2)C=1
HY-Q19021	-3.153		O=C(CCC(N1C(C2C=CC(CC)=CC=2)CC(C2=CC=CO2)=N1)=O)O
HY-Q49805	-3.15		C1(C=C(C=CC=1N1CCOCC1)C(OCC)=O)NC(=O)C1=CC=C2OCOC2=C1
HY-Q34578	-3.149		C12SC3CCCCC=3C1=C(N)N=C(SCC(=O)N1CCCCC1)N=2
HY-Q05330	-3.148		C1(C(=O)NN=CC2=CC=C(C=C2)NC(C)=O)=CC2C(=CC=CC=2)N=C1C
HY-Q07532	-3.147		N(C(=O)C1=CC=CO1)C(=S)NC1C=CC=CC=1OC(F)F
HY-QS02683494	-3.147	(E)-3-(5-Chloro-2-methoxyphenyl)-2-((1-(7-(4-methoxybenzylidene)-3-(4-methoxyphenyl)-3,3a,4,5,6,7-hexahydro-2H-indazol-2-yl)-1-oxopropan-2-yl)thio)-7-methyl-5,6,7,8-tetrahydrobenzo[4,5]thieno[2,3-d]pyrimidin-4(3H)-one	O=C1C(C2=C(CC(C)CC2)S3)=C3N=C(SC(C)C(N(C(C4=CC=C(OC)C=C4)C5CCC/6)N=C5C6=C\C7=CC=C(OC)C=C7)=O)N1C8=CC(Cl)=CC=C8OC
HY-Q04999	-3.147		S1C=CC=C1NC(N1CCCC(OC2N=CC(F)=CN=2)C1)=O
HY-76485	-3.146	3-(4-(2-Chlorophenoxy)piperidine-1-carboxamido)benzoic acid	374.823
HY-Q45319	-3.144		C(CC1=CC=C(C=C1)F)(=O)NC1=CC=CC(=C1)C1OCCCO1
HY-Q42402	-3.143		C(=O)(NNC(CC1C=CC(OC)=CC=1)=O)C1CCCCC1C(O)=O
HY-Q38950	-3.142		C1(C=CC(Cl)=CC=1Cl)OC1C=CC(=CC=1)NC(CCCC(O)=O)=O
HY-Q37376	-3.14		C12C3CCCCC=3SC=1N=C(SCC(=O)NC1C=CC(OC)=CC=1)N(CC)C2=O
HY-Q07197	-3.134	2-[(8-methoxy-4-methylquinazolin-2-yl)amino]-6-methyl-5-[(4-methylphenyl)methyl]-3,4-dihydropyrimidin-4-one	C1(NC2N=C(C)C3C(=C(C=CC=3)OC)N=2)=NC(C)=C(C(=O)N1)CC1=CC=C(C=C1)C
HY-Q34013	-3.128		N1(C2=CC=CC(=C2)N2C(=O)C3C4CC(C=C4)C3C2=O)C(=O)C2C3CC(C=C3)C2C1=O
HY-Q01361	-3.127	N-[4-(5-{1-[2-(1H-indol-3-yl)acetyl]piperidin-4-yl}-1,2,4-oxadiazol-3-yl)phenyl]acetamide	N1=C(C2CCN(CC2)C(=O)CC2C3C=CC=CC=3NC=2)ON=C1C1C=CC(=CC=1)NC(C)=O
HY-Q39292	-3.12		C12CC1C1C(C(O)=O)C(C(=O)NC3=CC=CC(=C3)C(F)(F)F)C2C=C1
HY-Q16694	-3.117		O=C(C1CCN(C2C=C3CCCC3=NN=2)CC1)N1CCN(C2C=CC(C(C)=O)=CC=2)CC1
HY-Q04303	-3.116		S(CC(NCC1C=CC(C)=CC=1)=O)C1C(C2=NC(C)=NO2)=CC=CN=1
HY-Q48054	-3.108		S1(=O)(=O)C2C=CC=CC=2C(=O)N1CCC(=O)NC1C=CC=CC=1C(F)(F)F
HY-Q36157	-3.107		C1(SCCC2C=CC=CC=2)=NC2=CC=CC=C2N1CCC(O)=O
HY-Q39354	-3.104		N1(CC(=O)NC2=CC=C3OCOC3=C2)C(=O)C2CCCCC=2C(C2C=CC=CC=2)=N1
HY-Q20357	-3.104		ClC1C=C(NC(CN2C=NC3N=C(N4CCC(C)CC4)N=CC=3C2=O)=O)C=CC=1OC
HY-Q41785	-3.102		C1(/C=N/NC(=O)C2C3C=CC=CC=3N=C(C3C=CC(=CC=3)OC(C)C)C=2)C=NN(C)C=1C
HY-Q02397	-3.102		O=C1C(N2CCN(C3C=C(N4C(C)=CC(C)=N4)N=C(C)N=3)CC2)=NC=CN1C
HY-Q06065	-3.101		N1(CC2C=CC=CC=2OC)C2N=C3C=CC=CC3=NC=2C(C(OCCC)=O)=C1N
HY-Q43277	-3.101		N1=C(N2CCCC(C)C2)C(NC2=CC=C3OCOC3=C2)=NC2=NON=C12
HY-Q32143	-3.1		O=C(C1C=CC2=NN=C(C3CC3)N2N=1)NC1C=CC(OC)=CC=1C
HY-Q31428	-3.1		S(C)C1C=CC=C(NC(CN2C(=O)C=C(C)N=C2NC2C=CC=C(F)C=2)=O)C=1
HY-Q40700	-3.097		C1(NC(=O)C2CC3CCC2C3)SC2CC(CCC)CCC=2C=1C(N)=O
HY-Q01548	-3.093		C1(=O)C2C=CC=CC=2N=C(CCCC(=O)NC2=CC=CC(=C2)C2=NNC=N2)N1
HY-Q25132	-3.091		ClC1C=CC(SCC(NC2=NC3CCCC=3S2)=O)=CC=1
HY-Q35536	-3.088		N1(C2C=CC=CC=2C)C(=O)C2C(C)=CC(CC2C1=O)C1CC(=O)N(C2C=CC=CC=2C)C1=O
HY-Q02732	-3.086	N-(2H-1,3-benzodioxol-5-yl)-2-{3-[3-(4-chlorophenyl)-1,2,4-oxadiazol-5-yl]-2-oxo-1,2-dihydropyridin-1-yl}acetamide	C1(=CC=CN(CC(=O)NC2=CC=C3OCOC3=C2)C1=O)C1ON=C(C2C=CC(=CC=2)Cl)N=1
HY-Q28731	-3.083		O=C(C1C=CC(OC)=C(OC)C=1)NCCN1C2N=CN=C(N3CCN(C4C=CC=CC=4)CC3)C=2C=N1
HY-Q12889	-3.082	2-(4-chlorophenoxy)-N-[4-(4-methyl-3-oxo-3,4-dihydro-2H-1,4-benzoxazin-6-yl)-1,3-thiazol-2-yl]acetamide	N1(C)C(=O)COC2C=CC(=CC1=2)C1=CSC(NC(COC2=CC=C(C=C2)Cl)=O)=N1
HY-Q05664	-3.082		FC1=C(C(C)C)N=C(N2CCN(C(C3C=C(F)C=NC=3)=O)CC2)NC1=O
HY-Q29197	-3.082		O=C(NC1C=CC2OCOC=2C=1)NC1=CC=CC=C1CC1=NC(C)=NO1
HY-Q22521	-3.08		O=C(C1=CC2C=CC=C(OC)C=2O1)NCC1=CC(C2C=CC=CN=2)=NN1C
HY-Q12693	-3.08	2-(1-acetylpiperidin-4-yl)-N-[(2-ethoxypyridin-3-yl)methyl]-N-methylacetamide	N1(CCC(CC1)CC(=O)N(C)CC1C=CC=NC=1OCC)C(C)=O
HY-Q38812	-3.079		C(F)(F)(F)C1C=CC=C(C=1)NC(=O)C(CC1C=CC(C)=CC=1)CC(O)=O
HY-Q30381	-3.079		O=C(C1C=CC(C(C)=O)=CC=1)NC1C2C=CC=CC=2OC=1C(OCC)=O
HY-Q40106	-3.079		C1(SC2=C(CCC(C)C2)N=1)NC(=O)C1CCCCC1C(O)=O
HY-Q20672	-3.076		FC1C=CC(C2C=C(C(NCCN3C(=O)C=CC(C(F)(F)F)=N3)=O)NN=2)=CC=1
HY-Q09157	-3.073	7-[2-(1H-indol-3-yl)acetyl]-5,6,7,8-tetrahydropyrazolo[1,5-a]pyrido[4,3-d]pyrimidin-9(1H)-one	C12CN(CCC=1N=C1C=CNN1C2=O)C(=O)CC1C2C=CC=CC=2NC=1
HY-Q44305	-3.073		N1(C2C=CC(C)=CC=2)C(=O)C(CC1=O)NC1CCCC(C)C1C
HY-Q31142	-3.071		N#CC1C=CC(N2CC3CCN(C4C=CN5N=CC=C5N=4)C3C2)=NC=1
HY-Q41730	-3.069		N1(CC2=CC=C(C(=O)N/N=C/C3=CC4OCOC=4C=C3Cl)O2)C(C)=C(C(C)=N1)Cl
HY-Q15097	-3.068		O=C(C1CCCCO1)N1CC2CN(C3N(C)C4C=CC=CC=4N=3)CC2C1
HY-Q42315	-3.064		N(C(CCC(=O)NNC(CC1C=CC=CC=1)=O)=O)C1C=CC(Cl)=CC=1Cl
HY-Q31644	-3.063	FSEN4	S1C(CN2CCC3C=CC=CC=3C2)=CN2C(C3C=CC(OC)=CC=3)=NN=C12
HY-Q49902	-3.062		C12N=CC=CN1C=C(C1=CC=C(OC)C(NC(=O)NC3=CC=C(C=C3)OC)=C1)N=2
HY-Q37321	-3.062		C12N=C(C3C=CC=CC=3)C=C(C)N1N=C(C(=O)N1CCOCC1)C=2
HY-Q08661	-3.061	N-[2-(5-chloro-1H-indol-3-yl)ethyl]-2-{3,4-dimethyl-7-oxo-6H,7H-[1,2]oxazolo[3,4-d]pyridazin-6-yl}acetamide	C12=NOC(C)=C1C(C)=NN(CC(NCCC1=CNC3C=CC(Cl)=CC1=3)=O)C2=O
HY-Q44056	-3.058		C1(SC2=CC=C(C=C2)OCC)=C(NC(C)=O)C2=CC=CC=C2N1C(C)=O
HY-Q29655	-3.057		S(C1CC1)(NC1CCCN(C2C3C=CN(C)C=3N=CN=2)C1)(=O)=O
HY-Q52780	-3.057	HY-Q52780	CC1=C(C(=O)NC2=CC=C(CC(=O)N3CCCCC3)C=C2)N=C2C=CC(Cl)=CN21
HY-Q01398	-3.049	N~1~-[2-(5-methoxy-1H-indol-3-yl)ethyl]-2-[5-oxopyrido[2,3-b][1,5]benzothiazepin-6(5H)-yl]acetamide	N1(CC(NCCC2=CNC3C=CC(OC)=CC2=3)=O)C2C=CC=CC=2SC2N=CC=CC=2C1=O
HY-Q48614	-3.047		C1(NC(=O)CN2CC3(CC2CC(C3)(C)C)C)SC2CC(C)CCC=2C=1C(OCC)=O
HY-Q03252	-3.046		C1(C)C2C(OC)=CC(=CC=2OC(=O)C=1CC(=O)NC1NC2C(=CC=CC=2)N=1)C
HY-Q39766	-3.045		C12CC1C1C(C(O)=O)C(C(=O)NC3=CC=C4CCCC4=C3)C2C=C1
HY-Q06052	-3.043	N-[2-(1H-indol-3-yl)ethyl]-2-{3-methyl-4-oxo-3H,4H,5H-pyridazino[4,5-b]indol-5-yl}propanamide	C12C(=O)N(C)N=CC=1C1C(=CC=CC=1)N2C(C)C(NCCC1C2C=CC=CC=2NC=1)=O
HY-Q06099	-3.043		N12C(=CC=NC1=NC(C1=CC(OC)=C(C(OC)=C1)OC)=N2)C1=CC=C2C(OCCCO2)=C1
HY-Q16456	-3.041		O=C(C1C=CC(C#N)=CC=1)N1CCCC(OC2C(OC)=NC=CN=2)C1
HY-Q40106	-3.038		C1(SC2=C(CCC(C)C2)N=1)NC(=O)C1CCCCC1C(O)=O
HY-Q23169	-3.038		O=C(C1C2CCCCC=2ON=1)NCC1=CC=C(C2C=COC=2)O1
HY-Q60664	-3.036	HY-Q60664	O=C(CC1=CC(CNC(=O)C2=CC=C3SN=CC3=C2)=CC=C1)NC1=CC=C(F)C=C1
HY-QS00391674	-3.032	HY-QS00391674	O=C(c1ccc(/C=C2/Sc3ccccc3N(Cc3cccc(Cl)c3)C2=O)cc1)N1CCN(Cc2ccc3c(c2)OCO3)CC1
HY-Q71738	-3.031	HY-Q71738	O=C(NC1=CC(OC2CCCC2)=CC=C1)C1=CN=C2C=CC=NN2C1=O
HY-QS00456562	-3.031	HY-QS00456562	C=C(C)C1CC=C(C)C(COc2ccc3ccc(=O)oc3c2)C1(C)CCC(=O)OCC1OC(OC2(CO)OC(CO)C(O)C2O)C(O)C(O)C1O
HY-Q47069	-3.03		N1(C)C(C2C=CC=CC=2)=NN=C1SC1N=CN=C2C=1N=NN2CC1C=CC=CC=1
HY-Q84299	-3.029	HY-Q84299	O=C(CC1=CC=C(NC(=O)C2=C3C=CN=CC3=CN=C2)C=C1)NCC1=CC=CO1
HY-Q10952	-3.029	3-(4-phenyl-4H-1,2,4-triazol-3-yl)-1-(thiophene-3-carbonyl)piperidine	N1(C2C=CC=CC=2)C=NN=C1C1CCCN(C(=O)C2C=CSC=2)C1
HY-Q44009	-3.026		C(O)(=O)C1C=CC(CNCC2=CC=C(C=C2)C2C=CC=CC=2)=CC=1
HY-Q50856	-3.023		N12C(CC3C=CC=CC=3)=NN=C1SCC(C1=CC3=CC=CC=C3O1)=N2
HY-Q21694	-3.022		O=C1C2N(C(C)(C)C)N=CC=2C(C)=NN1CC(NCC1CCCO1)=O
HY-Q24276	-3.02		S1C2CN(C(C)C)CCC=2C(C(N)=O)=C1NC(C1COC2C=CC=CC=2O1)=O
HY-Q84301	-3.019	HY-Q84301	O=C(CC1=CC=C(NC(=O)C2=C3C=CN=CC3=CN=C2)C=C1)NCC1=CC=CS1
HY-Q38120	-3.018		C1(=NN=C(SCC2=CC=C(C=C2)F)S1)N1CCOC1=O
HY-Q25573	-3.017		S1C2CC(C)CCC=2C(C(NC)=O)=C1NC(C1COC2C=CC=CC=2O1)=O
HY-45931	-3.016	6-(2-(Methylsulfonyl)pyrimidin-5-yl)hex-5-ynoic acid	O=C(O)CCCC#CC1=CN=C(S(=O)(C)=O)N=C1
HY-Q13660	-3.015		O=C1C=C(N2CCC(N3CCOC3=O)C2)N=C2C=CC=CN12
HY-Q49442	-3.015		C1(SC=C(C2C=CC(OC)=C(OC)C=2)N=1)NC(=S)NC(=O)C1C=CC=C(Br)C=1
HY-W597894	-3.014	Dihydroketoprofen	256.3
HY-Q31170	-3.013		O=C(C1C2CCCCC=2NN=1)N1CCC2CN(C3C=CC=CN=3)CC12
HY-Q02564	-3.013	2-ethyl-N-[4-(3-oxo-3,4-dihydro-2H-1,4-benzoxazin-6-yl)-1,3-thiazol-2-yl]butanamide	C1(SC=C(C2=CC=C3C(=C2)NC(CO3)=O)N=1)NC(C(CC)CC)=O
HY-Q24938	-3.012		O=C(CCC(N1C(C2=CC=CO2)CC(C2C=CC=CC=2OC)=N1)=O)O
HY-Q41971	-3.01		C1(=CSC(CC)=C1)C(=O)N/N=C/C1C2C=CC=CC=2NC=1C
HY-Q26961	-3.01		O=C1C=C(C(NCCC2=CNC3C=CC=CC2=3)=O)N(C)C=C1OCC1C=CC=C(OC)C=1
HY-Q26946	-3.009		O=C1N(CC(NC2C=C(C)C=CC=2OC)=O)C2C=CC=NC=2C(=O)N1CC1C=CC=NC=1
HY-Q41973	-3.009		S(=O)(=O)(N1CCOCC1)C1=C(Cl)C=C(NC2CCCCC2)C(C(O)=O)=C1
HY-W281202	-3.009	2-((1-Benzylpiperidin-4-yl)carbamoyl)cyclohexane-1-carboxylic acid	O=C(O)C1CCCCC1C(NC2CCN(CC2)CC3=CC=CC=C3)=O
HY-Q32371	-3.008		O=C(C1C=CC=C(C)C=1)NC1C2C=CC=CC=2NC=1C(N1CCN(C2C=CC=CN=2)CC1)=O
HY-Q10465	-3.006	N-[2-(1,3-thiazol-4-yl)ethyl]-1-(3,4,5-trimethoxybenzoyl)piperidine-4-carboxamide	C(=O)(N1CCC(CC1)C(NCCC1=CSC=N1)=O)C1=CC(OC)=C(C(OC)=C1)OC
HY-Q37625	-3.006		C1(C(=O)NC2CCCCC2C)=CC2C(=CC=C3C=CC=CC=23)OC1=O
HY-Q09572	-3.005	N-[4-(4-ethyl-3-oxo-3,4-dihydro-2H-1,4-benzoxazin-6-yl)-5-methyl-1,3-thiazol-2-yl]-3-phenylpropanamide	C1(NC(CCC2C=CC=CC=2)=O)SC(C)=C(C2=CC=C3OCC(=O)N(CC)C3=C2)N=1
HY-Q48129	-3.004		S1(=O)(=O)C2C=CC=CC=2C(NC2SC=C(C3C=CC(=CC=3)OC)N=2)=N1
HY-QS03744137	-2.999	HY-QS03744137	O=S(CCSc1nnc2ccc(C(F)(F)F)cn12)c1ccccc1
HY-Q24074	-2.997		O=C(C1C=CC(N2C=CC=C2)=CC=1)NCC1C=NN2CCCCC=12
HY-QS00636515	-2.997	HY-QS00636515	CC1OC(OC2C(O)CC(OC3C(O)CC(OC4CCC5(C)C(CCCC56CCC5(C)C(C7=CC(=O)OC7)CCC5(O)C6)C4)OC3C)OC2C)CC(O)C1O
HY-Q09554	-2.993	N-(3-acetylphenyl)-3-methyl-4-[3-(pyridin-4-yl)-1,2,4-oxadiazol-5-yl]pyrrolidine-1-carboxamide	N1C(C2=CC=NC=C2)=NOC=1C1C(C)CN(C(=O)NC2=CC=CC(C(C)=O)=C2)C1
HY-Q36699	-2.992		C1(=CC2=CC=CC(OCC)=C2OC1=O)C1=NN=C(NC2C=CC(OC)=CC=2)S1
HY-Q09109	-2.992	ethyl 4-[3-(3-{[2-(1-ethyl-3,5-dimethyl-1H-pyrazol-4-yl)ethyl]carbamoyl}piperidin-1-yl)-3-oxopropyl]-3,5-dimethyl-1H-pyrrole-2-carboxylate	C1(C(OCC)=O)=C(C)C(=C(C)N1)CCC(=O)N1CCCC(C(NCCC2C(C)=NN(CC)C=2C)=O)C1
HY-Q31721	-2.99		S(C)(C1C=CC=C2SC(N3CCOC(C(N4CCOCC4)=O)C3)=NC=12)(=O)=O
HY-Q01936	-2.988	1-{5-[2-(4-fluorophenyl)-4H,5H,6H,7H,8H-pyrazolo[1,5-a][1,4]diazepine-5-carbonyl]-2-methylphenyl}pyrrolidin-2-one	C12CN(CCCN1N=C(C1C=CC(=CC=1)F)C=2)C(=O)C1=CC=C(C)C(=C1)N1CCCC1=O
HY-Q01445	-2.988		FC(C1C=CC=CC=1NC(CN1C=NC2N(C(C)(C)C)N=CC=2C1=O)=O)(F)F
HY-Q43187	-2.987		C1(=CC2=CC=CC=C2O1)C(=O)NC(=S)NC1C=C(C)C(C)=CC=1O
HY-Q14117	-2.986		S1CCN(C(C2CN(CC3N4CCCC4=NN=3)CCO2)=O)CC1
HY-Q38683	-2.986		C1(C(=O)C2C=CC(=CC=2)OC)=CN(C2C=CC(=CC=2)Cl)N=C1C(C)=O
HY-Q47791	-2.986		N1(CC(O)COC2=CC=C3C(C)=CC(=O)OC3=C2)C(C)=C(C(C)=N1)C(C)=O
HY-QA05365258	-2.985	N-(Benzo[d]isothiazol-5-yl)-4-(2-oxo-2,3-dihydro-1H-benzo[d]imidazol-1-yl)butanamide	O=C(NC1=CC=C(SN=C2)C2=C1)CCCN(C3=CC=CC=C3N4)C4=O
HY-Q31473	-2.984		O1C2C=CC=CC=2N=C1N1CCC2CN(C3C=CC(C#N)=CN=3)CC12
HY-Q41304	-2.982		C1(SC=C(C2=CC=C(Cl)S2)N=1)NC(=O)C1C(C(O)=O)C2C=CC1C2
HY-Q40255	-2.98		C1(C(=O)NCC2C=CC=CN=2)=C(Cl)C2C(=CC(CC)=CC=2)S1
HY-Q08590	-2.98	3-phenyl-1-{[3-(3,4,5-trimethoxyphenyl)-1,2,4-oxadiazol-5-yl]methyl}-1H,2H,3H,4H-thieno[3,2-d]pyrimidine-2,4-dione	N1(C2C=CC=CC=2)C(=O)C2SC=CC=2N(CC2ON=C(C3=CC(OC)=C(C(OC)=C3)OC)N=2)C1=O
HY-QS00010170	-2.979	HY-QS00010170	COc1ccc(/C=C2/N=C(c3ccc(C)c([N+](=O)[O-])c3)OC2=O)cc1OC
HY-Q30949	-2.979		S1C(CCNC(NCCOC)=O)=CC=C1C1=CN(C)N=C1
HY-Q45394	-2.978		C(=O)(NC1C=CC(=CC=1)CN1CCOCC1)C1CCCCC1C(O)=O
HY-Q39766	-2.978		C12CC1C1C(C(O)=O)C(C(=O)NC3=CC=C4CCCC4=C3)C2C=C1
HY-Q05974	-2.977	3-[3-(4-fluorophenyl)-1,2-oxazol-4-yl]-N-[(5-methylfuran-2-yl)methyl]propanamide	C1(C2C=CC(=CC=2)F)=NOC=C1CCC(=O)NCC1=CC=C(C)O1
HY-Q49271	-2.977		C1(C2C=CC(=CC=2)NC(COC2C=CC=C(C)C=2)=O)NC2=CC=CC=C2N=1
HY-Q28939	-2.977		S(CC(NC1C=CC2OCCOC=2C=1)=O)C1C2C=NN(C3C=CC(F)=CC=3)C=2N=CN=1
HY-Q10523	-2.975	7-(4-chlorophenyl)-3-[(4-fluorophenyl)carbamoyl]-4H,7H-pyrazolo[1,5-a]pyrimidine-5-carboxylic acid	C12NC(C(O)=O)=CC(C3C=CC(=CC=3)Cl)N1N=CC=2C(=O)NC1=CC=C(C=C1)F
HY-Q36814	-2.973		C(=O)(NC1=CC=C(C=C1)NC(C)=O)C1CC(C)=CCC1C(O)=O
HY-Q11893	-2.969	2-{[(3,4-diethoxyphenyl)methyl]amino}-6-methyl-3,4-dihydropyrimidin-4-one	N1C(=O)C=C(C)N=C1NCC1=CC=C(OCC)C(OCC)=C1
HY-QS00733814	-2.969	HY-QS00733814	Cc1ccc(-c2nc3ccccc3c(C(=O)NC3CCC(CC4CCC(NC(=O)c5c(C)c(-c6ccc(C)cc6)nc6ccccc56)CC4)CC3)c2C)cc1
HY-Q08360	-2.968	2-(4-chlorophenoxy)-N-[5-methyl-4-(2-methyl-3-oxo-3,4-dihydro-2H-1,4-benzoxazin-6-yl)-1,3-thiazol-2-yl]acetamide	C1(NC(COC2=CC=C(C=C2)Cl)=O)SC(C)=C(C2=CC=C3OC(C)C(=O)NC3=C2)N=1
HY-Q40113	-2.967		C12(O)C(=O)C3=CC=CC=C3C1(O)NC(C)=C2C(OCCOCC)=O
HY-Q84294	-2.967	HY-Q84294	CC(C)NC(=O)CC1=CC=C(NC(=O)C2=C3C=CN=CC3=CN=C2)C=C1
HY-W021478	-2.965	2-(tert-Butoxycarbonyl)-5,7-dichloro-1,2,3,4-tetrahydroisoquinoline-6-carboxylic acid	O=C(N1CC2=C(C(Cl)=C(C(O)=O)C(Cl)=C2)CC1)OC(C)(C)C
HY-W594463	-2.965	4,5-Dihydro-4-oxo-2-(phenylamino)-5-thiazoleacetic acid	O=C(O)CC(SC(NC1=CC=CC=C1)=N2)C2=O
HY-Q35296	-2.964		C(=O)(C1=CC=C2OCOC2=C1)OC1C=CC(/C=N/NC(COC2C=CC=C3C=CC=CC=23)=O)=CC=1OC
HY-Q37712	-2.964		N1(CC)C(SCC(=O)NC2C=C(Cl)C=C(Cl)C=2)=NN=C1CC1C=CC=CC=1
HY-Q30386	-2.964		FC(C1C=CC(N2CCC3CN(C4C=CC(C#N)=CN=4)CC23)=CN=1)(F)F
HY-Q33828	-2.959		C1(/C=N/NC(COC2C=C(C)C(Cl)=CC=2C(C)C)=O)C2C=CC=CC=2NC=1
HY-Q11442	-2.959	5-[(3,4-dimethoxyphenyl)methyl]-3-[(1H-imidazol-1-yl)methyl]-1,2,4-oxadiazole	N1=C(CC2=CC=C(OC)C(OC)=C2)ON=C1CN1C=CN=C1
HY-Q44193	-2.957		C12OC(C3CCC(C)=CC3)NC3C=CC(Br)=CC=3C1=NN=C(SC)N=2
HY-Q27657	-2.956		O=C(NC1C=CC(C)=CC=1)NC1C=CC=C(C2C=CC(OC)=NN=2)C=1
HY-Q01566	-2.955		C1(C(=O)CN(C2=CC=CC(=C2)C(=O)N2CCNC(=O)C2)C=1N)C1SC=C(C2C=CC=CC=2)N=1
HY-Q03900	-2.955		C1(CN2CCN(CC2)CC(F)(F)F)OC(CN2CCC3C(=CC=CC=3)C2)=CC(=O)C=1O
HY-Q02080	-2.954		C1(C(=O)CN(CC2=CC=C(C=C2)C2SC=CN=2)C=1N)C1SC=C(C2C=CC=CC=2)N=1
HY-Q27435	-2.953		ClC1C=CC=C(NC(CC2C=C(C3C=CC(OC)=C(OC)C=3)ON=2)=O)C=1
HY-Q20322	-2.953		N1C=NC(NC2CCCC3=CC=CC=C23)=CC=1N1C=C(C)C=N1
HY-W049455	-2.951	(S)-2-(1,4-Dibenzylpiperazin-2-yl)acetonitrile	N#CC[C@@H]1N(CC2=CC=CC=C2)CCN(CC3=CC=CC=C3)C1
HY-Q37577	-2.947		C1(C(F)(F)F)C2CCCC=2N(CC(=O)NC2=CC=C3OCOC3=C2)N=1
HY-Q05287	-2.945		S1C=CC2C1=C(N1CC3C(=O)N(C4C=CC=CC=4)C(=O)C3C1)N=CN=2
HY-Q22344	-2.945		S1C2C=CN=CC=2N=C1N1CCC(C2C=CC3=CC=CN=C3N=2)CC1
HY-Q31345	-2.943		S(C1=C(C)N(C(C)C)N=C1C)(N1CCC2CN(C3C=CC(C#N)=CN=3)CC12)(=O)=O
HY-Q27582	-2.943		FC1C=CC(CNC(C2=CC=C(CN3C=NC4C=CC=CC3=4)O2)=O)=CC=1
HY-Q15527	-2.942		O=C(CC1C=CC(OC)=C(OC)C=1)N1CC2CN(C3N=CC=C(C)N=3)CC2C1
HY-Q56222	-2.942	HY-Q56222	CCC(=O)N1CCN(C(=O)C2=NNC3=C2C=CC=C3Cl)CC1
HY-QS00456562	-2.94	HY-QS00456562	C=C(C)C1CC=C(C)C(COc2ccc3ccc(=O)oc3c2)C1(C)CCC(=O)OCC1OC(OC2(CO)OC(CO)C(O)C2O)C(O)C(O)C1O
HY-Q17654	-2.94		O1CCC2N=C(N3CC(N4C=NC5C=CC=CC4=5)C3)C(C#N)=CC=2C1
HY-Q41915	-2.938		C1(C(=O)N(C)C)=C(C)N=C(NC(=O)C2=CC=C(Br)O2)S1
HY-QS00456562	-2.935	HY-QS00456562	C=C(C)C1CC=C(C)C(COc2ccc3ccc(=O)oc3c2)C1(C)CCC(=O)OCC1OC(OC2(CO)OC(CO)C(O)C2O)C(O)C(O)C1O
HY-Q37475	-2.934		N1(C)C(CNC2=CC=C(C)C(Cl)=C2)=NN=C1SCC(=O)NC1C=CC=CC=1C(OC)=O
HY-Q41723	-2.934		C1(C#N)C(C2C=CC=CC=2)=C2C(CCC2)=NC=1SCC(C)=O
HY-Q39948	-2.933		C1(=CC2C=C(C=CC=2O/C/1=N\C1C=CC=C(C)C=1)Cl)C(=O)NC(C)=O
HY-Q38327	-2.933		C12SC3CCCC=3C1=C(N)N=C(SCC(=O)C1C=CC(=CC=1)Br)N=2
HY-Q36286	-2.933		S(C)(=O)(=O)N(C1C=CC(C)=CC=1)CC(=O)NCC1C=CN=CC=1
HY-Q34041	-2.933		S(C)(=O)(=O)C1C=CC(=CC=1)C(=O)CN1CCN(C2C=CC(O)=CC=2)CC1
HY-Q53861	-2.931	HY-Q53861	COC1=CC=CC(NC(=O)C2=CC=C(NC(=O)C3=C(C)N4C=C(Cl)C=CC4=N3)C=C2)=C1
HY-Q15421	-2.931		S1C=CC=C1C1(CCCC1)C(N1CCN2N=C3CCCC3=C2C1)=O
HY-Q15977	-2.928		O=C(C1COC2C=CC=CC=2O1)NC1=CN(CC2CCCCO2)N=C1
HY-Q48100	-2.927		C1(=O)C2C=CC=CC=2N=CN1CCC(=O)NC1C(OC)=CC(=C(OC)C=1)Cl
HY-Q23392	-2.927		O=C(C1(C)CCC(C(NC2C=CC(C)=C(C)C=2)=O)C1(C)C)O
HY-Q19824	-2.927		FC1C=C2C(C(C#N)=CN(CC)C2=CC=1N1CCOCC1)=O
HY-Q41859	-2.926		S(C1C=CC=CC=1)(=O)(=O)CCC(=O)NC1C=CC=CC=1C
HY-Q72771	-2.925	HY-Q72771	CC(C)OCC1=CC=CC(CNC(=O)C2=CC3=C(C=C2)NC(=O)CS3)=C1
HY-Q17444	-2.925		S1C(C(N(C)C)=O)=C(C)N=C1NC(C1C=C(C)N=C(C2CC2)N=1)=O
HY-Q39531	-2.925		C12CC1C1C(C(O)=O)C(C(=O)NC3=CC=C(C=C3)C(=O)OCC(C)C)C2C=C1
HY-Q30644	-2.922		O1CCOC2C=CC(CN3CCC4CN(C5C=CC=CN=5)CC34)=CC1=2
HY-Q38652	-2.922		C1(C(=O)C2=CC=CC3C=CC=CC2=3)=CN(C2C=CC=CC=2)N=C1C(C)=O
HY-Q12229	-2.921	N-[(2,5-dimethylphenyl)methyl]-5-methyl-4-oxo-4H,5H-pyrazolo[1,5-a]quinoxaline-2-carboxamide	C12=CC(C(=O)NCC3C=C(C)C=CC=3C)=NN1C1C(=CC=CC=1)N(C)C2=O
HY-Q27222	-2.92		FC1C=CC=C(C(CNC(NC2C=CC3OCOC=3C=2)=O)OC)C=1
HY-Q17945	-2.92		FC1C=NC(OCC23CCCC2CN(C2C4N=CNC=4N=CN=2)C3)=NC=1
HY-Q21942	-2.917		O=C1CC(C(N2CCC(C3C=CC4=CC=CN=C4N=3)CC2)=O)CN1C1C=CC=C(OC)C=1
HY-Q14028	-2.915		O=C1C=C(CN2CCC(COC3C=CC(C(C)(C)C)=NN=3)CC2)C=CN1C
HY-Q03361	-2.914		S(C)(N1CCC(C(N2CC3CN(C4C=CC(C(C)(C)C)=NN=4)CC3C2)=O)CC1)(=O)=O
HY-Q56276	-2.913	HY-Q56276	O=C(NCC1=CC=CO1)C1=CC(NC(=O)C2=CN=C3SN=NC3=C2)=CC=C1
HY-Q26364	-2.913		O=C(NC1C=CC2N(CCCC=2C=1)C(C1CC1)=O)NC1C=C(OC)C=C(OC)C=1
HY-QS08608019	-2.913	HY-QS08608019	COc1ccc(C(CC(=O)NCc2c3c(c(OC)c4c2OCO4)CN(C)CC3)c2c(O)cc3c(c2O)C(=O)O[C@@H](C)CCCC(=O)CCC/C=C/3)cc1
HY-Q40700	-2.912		C1(NC(=O)C2CC3CCC2C3)SC2CC(CCC)CCC=2C=1C(N)=O
HY-Q18328	-2.909		S1C=CC=C1C(NCCN1CCN(C(C2C=CC(=O)NC=2)=O)CC1)=O
HY-Q61991	-2.908	HY-Q61991	O=C(CC1=CC=C(NC(=O)C2=NC3=C(C=C2)CCC(=O)N3)C=C1)NCC1=CC=CO1
HY-Q06481	-2.908	2-({5-ethyl-8-oxo-2H,5H,8H-[1,3]dioxolo[4,5-g]quinolin-7-yl}formamido)-3-phenylpropanoic acid	C1(C(=O)NC(CC2C=CC=CC=2)C(O)=O)=CN(CC)C2C(=CC3=C(OCO3)C=2)C1=O
HY-Q39572	-2.907		C1(C(=O)NC2SC3C(=CC=C(C=3)S(C)(=O)=O)N=2)=C(Cl)C2C(=CC=CC=2)S1
HY-Q33326	-2.907		N#CC1C=CC(N2CC3CCN(C4C5=NN=C(C)N5C=CN=4)C3C2)=NC=1
HY-Q39676	-2.904		C1(NC(=O)C2CC2C2C=CC=CC=2)SC2CC(CC)CCC=2C=1C#N
HY-Q21087	-2.904		ClC1C=CC(CNC(CN2C(C)=CC(C(N3CCOCC3)=O)=N2)=O)=CC=1
HY-Q22652	-2.903		ClC1C=CC=CC=1CSC1NC2C=C(C)C=CC=2S(=O)(=O)N=1
HY-QS08396576	-2.902	HY-QS08396576	CC1C/C=C/C=C/C=C/C=C/C(OC2OC(C)C(O)C(N)C2O)CC2OC(O)(CC(O)CC3OC3/C=C/C(=O)O1)CC(O)C2C(=O)O
HY-Q46960	-2.901		N12C(SCC(C3C=CC=C(OC)C=3)=N1)=NN=C2C1C=CC(C)=CC=1
HY-Q56286	-2.901	HY-Q56286	O=C(NCC1=CC=C(COCC2=CC=CS2)C=C1)C1=CC=CN2C=NC=C12
HY-QS02336039	-2.9	(E)-5-(2-(4-(1-Methyl-1H-pyrazol-4-yl)pyrimidin-2-yl)vinyl)thiophene-3-carboxylic acid	O=C(C1=CSC(/C=C/C2=NC=CC(C3=CN(C)N=C3)=N2)=C1)O
HY-Q26132	-2.9		O=C(C1C=CC(NC(CNC(C2=CN(C)N=C2OC)=O)=O)=CC=1)OCCCC
HY-Q29329	-2.899		ClC1C=NC=CC=1N1CCCC(C(N2CCSCC2)=O)C1
HY-Q29535	-2.899		S1C(N2CCC3CN(C4C=CC(C#N)=CN=4)CC23)=NC(C2CC2)=N1
HY-Q08992	-2.899	5-[3-(propan-2-yl)-5H,6H,7H,8H-[1,2,4]triazolo[4,3-a]pyrazine-7-carbonyl]-3-(thiophen-2-yl)-1H-pyrazole	N12CCN(CC1=NN=C2C(C)C)C(=O)C1NN=C(C2=CC=CS2)C=1
HY-Q10551	-2.898	N-[(4-fluorophenyl)methyl]-3-methyl-4-[3-(pyridin-3-yl)-1,2,4-oxadiazol-5-yl]pyrrolidine-1-carboxamide	N1C(C2=CC=CN=C2)=NOC=1C1C(C)CN(C(=O)NCC2=CC=C(C=C2)F)C1
HY-Q35507	-2.898		C(=O)(C1C=CC=C(OC)C=1)N/N=C(\C)/CC(=O)NC1=CC=C(Cl)C(Cl)=C1
HY-Q15138	-2.896		S(CC1=CC=CO1)(C1CCN(C(C2CCC=CC2)=O)C1)(=O)=O
HY-Q19540	-2.895		O=C(C1=CC2C=CC(OC)=CC=2N1)N1CCC(OC2C(OC)=NC=CN=2)C1
HY-Q15486	-2.895		O=C(C1C2C=CC=CC=2CCO1)N1CCC(OC2C=NC=CN=2)C1
HY-Q41425	-2.895		C1(NC(=O)C2=CC3=CC=CC(OC)=C3OC2=O)SC(C)=C(C2C=CC=CC=2)C=1C(N)=O
HY-Q06321	-2.894		FC1C(CC)=NC=NC=1OC1CCN(C(NC2C=CC3=C(OCO3)C=2)=O)C1
HY-Q04920	-2.894		N1C2C=CC=CC=2NC=1CCNC(NCCC1=CC=C(C(OC)=C1)OC)=O
HY-Q46933	-2.894		C1(C2CCCCC=2SC=1NC(=O)C(C)(C)C)C(=O)NC1=CC=C(C=C1)C(OC)=O
HY-Q43271	-2.893		N1(N=NN=C1SCC(=O)NC1=CC(C)=CC(C)=C1)C1C(OC)=CC(Cl)=C(OC)C=1
HY-Q26332	-2.892		S(CC1C=CC=C(F)C=1)C1N2N=C(C3C=CC(F)=CC=3)C=C2C(=O)NN=1
HY-Q03783	-2.892	N-(2-{2-[1-(5-methylthiophene-2-carbonyl)piperidin-4-yl]-1,3-thiazol-4-yl}ethyl)cyclobutanecarboxamide	C1(=CC=C(C)S1)C(=O)N1CCC(CC1)C1SC=C(CCNC(C2CCC2)=O)N=1
HY-401803	-2.892	N-(Bicyclo[2.2.1]heptan-2-yl)-2-((3-(pyridin-2-yl)-1H-1,2,4-triazol-5-yl)thio)acetamide	O=C(NC1C(C2)CCC2C1)CSC3=NC(C4=NC=CC=C4)=NN3
HY-Q36705	-2.892		C1(N=C(C=C(O)N=1)C1C=CC=CC=1)NC1=NC(C)=C2C(C(C)=CC(C)=C2)=N1
HY-Q18220	-2.891		S1C2C=CN=CC=2N=C1N1CC2C(=O)N(C3C=CC=CC=3)C(=O)C2C1
HY-Q27873	-2.888		O=C1C2C=CC=CC=2C2C=CC(C(N3CCC(C)CC3)=O)=CC1=2
HY-Q32529	-2.887		S1C=CC(C2C=C(CNC(NCC3C=CC=C4C=CC=CC=34)=O)C=CN=2)=C1
HY-Q04162	-2.887		O=C(C1CCN(C(C)=O)CC1)N1CCC(OC2C=NC=C(N(C)C)N=2)C1
HY-Q14932	-2.887		FC(C1CCC2=NN=C(CNC(CCC3C=CC=C(OC)C=3)=O)N2C1)(F)F
HY-Q08994	-2.884	1-phenyl-N-[3-(thiophen-3-yl)-1,2-oxazol-5-yl]cyclopropane-1-carboxamide	C1(C2C=CC=CC=2)(CC1)C(=O)NC1ON=C(C2C=CSC=2)C=1
HY-Q08521	-2.883	2-(2-chlorophenyl)-N~7~-(4-ethylphenyl)-9-oxo-1,5,6,9-tetrahydropyrazolo[1,5-a]pyrido[4,3-d]pyrimidine-7(8H)-carboxamide	N12NC(=CC1=NC1CCN(C(=O)NC3=CC=C(C=C3)CC)CC=1C2=O)C1C=CC=CC=1Cl
HY-Q03948	-2.882		O1C(C2CCCN(C3C=CC(C#N)=CN=3)C2)=NC2C=CC=CC1=2
HY-QS08396576	-2.881	HY-QS08396576	CC1C/C=C/C=C/C=C/C=C/C(OC2OC(C)C(O)C(N)C2O)CC2OC(O)(CC(O)CC3OC3/C=C/C(=O)O1)CC(O)C2C(=O)O
HY-Q15151	-2.88		FC1C=CC(C2CCCCN(C(C3CCOCC3)=O)C2)=CC=1
HY-Q43867	-2.878		C1(OC2C=CC(CNC3=CC=C(C=C3)C(O)=O)=CC=2OC)=NN=NN1C1C=CC=CC=1
HY-Q16234	-2.878		O=C(CCC1C=CC=CC=1)N1CCCC(OC2N=C(C)C=C(C)N=2)C1
HY-Q39093	-2.878		C(=O)(C1CCC(C1)C(O)=O)NC1C=CC(=CC=1)C(OCC)=O
HY-Q09541	-2.875	3-(thiophen-2-yl)-N-({5H,6H,7H,8H-[1,2,4]triazolo[4,3-a]pyridin-3-yl}methyl)-1H-pyrazole-5-carboxamide	C1(C(=O)NCC2=NN=C3CCCCN23)NN=C(C2=CC=CS2)C=1
HY-Q24034	-2.875		O=C1C2NC3C=C(OC)C(OC)=CC=3C=2N=CN1CC(NC(C)CC)=O
HY-Q46426	-2.875		N12N=C(CC3=CC=C(OC)C(OC)=C3)SC1=NN=C2C1CCCN(C)C1
HY-Q31999	-2.873		O=C1C=C(C)N=C(NC2C=CC=C(CC)C=2)N1CC(NC1C=CC(OCC)=CC=1)=O
HY-Q09974	-2.872	5-{[(2,4-dimethylphenyl)amino]methyl}-2-(4-fluorophenyl)-4H,7H-[1,2,4]triazolo[1,5-a]pyrimidin-7-one	N12C(=O)C=C(CNC3C=CC(C)=CC=3C)NC1=NC(C1C=CC(=CC=1)F)=N2
HY-Q36838	-2.87		S(C)(=O)(=O)N(CC(=O)NC1C=CC(=CC=1)OC1C=CC=CC=1)C1C=CC=CC=1F
HY-Q62016	-2.869	HY-Q62016	O=C1CCC2=C(N=C(C(=O)N3CCC(C(=O)NCC4=CC=C5OCOC5=C4)CC3)C=C2)N1
HY-Q40160	-2.869		C1(NC(=O)C2CCCCC2C(O)=O)SC2=C(CCC(C(C)(C)CC)C2)C=1C(N)=O
HY-W280452	-2.868	2-((3-(Pyrrolidine-1-carbonyl)phenyl)carbamoyl)benzoic acid	338.362
HY-Q14930	-2.868		O(CC1CCCN(CC2C=CC(C#N)=CC=2)C1)C1C=CN=CC=1
HY-Q42887	-2.866		C(F)(F)(F)C1=CC(C2=CC=CO2)=NC(SCCC(NCCOC)=O)=N1
HY-Q19466	-2.866		S1CC(CC(NCCC2=CNC3C=CC=CC2=3)=O)N2C(=O)C(C)=CN=C12
HY-Q31446	-2.866		S(C1CC1)(N1CCCN(C2C=CC3=C(C)C=C(C)N=C3N=2)CC1)(=O)=O
HY-Q13828	-2.865		O=C1C=C2CC(NC(C3C=CC(OC(C)C)=CC=3)=O)CCC2=NN1C
HY-Q42273	-2.865		C1(=O)C2C=CC=CC=2N=CN1CCC(=O)NC1=CC=CC(=C1)C(C1C=CC=CC=1)=O
HY-Q42280	-2.865		N(C(C)C1C=CC=CC=1)C(CCCC(=O)NC(C)C1C=CC=CC=1)=O
HY-Q37625	-2.864		C1(C(=O)NC2CCCCC2C)=CC2C(=CC=C3C=CC=CC=23)OC1=O
HY-Q03212	-2.864		C1(C(=O)CN(CC2=CC=C3C(OCO3)=C2)C=1N)C1SC=C(C2C=CC(=CC=2)Br)N=1
HY-Q21137	-2.864		O=C(C1CN(C2C=C(N3C=CC=N3)N=CN=2)C1)N1CCN(C2C=CC(C(C)=O)=CC=2)CC1
HY-Q60682	-2.861	HY-Q60682	CN1C(C(=O)NCC2=CC(COCC3=CC=CC=C3)=CC=C2)=CC2=C1C1=C(N=C2)NC=C1
HY-Q49581	-2.861		S1C(C2CCCO2)=NN=C1NC(=O)NC1=CC=C(Cl)C(Cl)=C1
HY-Q84300	-2.86	HY-Q84300	O=C(NC1=CC=C(CC(=O)N2CCOCC2)C=C1)C1=C2C=CN=CC2=CN=C1
HY-Q06968	-2.86		N12C=CC=CC1=NN=C2CCCNC(=O)C1C=NC2C(=CC=C(OC)C=2)C=1O
HY-Q12232	-2.857	7-(3,4-dimethoxyphenethyl)-2-(4-methoxyphenyl)pyrido[3,4-e][1,2,4]triazolo[1,5-a]pyrimidin-6(7H)-one	N12N=C(C3C=CC(=CC=3)OC)N=C1N=CC1C(N(CCC3=CC=C(OC)C(OC)=C3)C=CC2=1)=O
HY-Q26022	-2.855		S1(N(C)C2C=CC=CC=2N1CCNC(C1CC(=O)N(C2C=CC(F)=CC=2)C1)=O)(=O)=O
HY-Q06319	-2.855		C1(S(=O)(=O)C2C=CC(=C(C)C=2)C)=C(N)N(C2N=C3C=CC=CC3=NC1=2)CCCOC(C)C
HY-Q36503	-2.855		N12N=C(C=C1N=C(C1C=CC=CC=1)C=C2C(F)(F)F)C(=O)NCC1=CC=CS1
HY-Q45199	-2.854		C1(N2CCCCC2)N=C(CSC2C=CC=CC=2C(OC)=O)N=C(N)N=1
HY-Q38760	-2.854		N1(C2=CC=CC=C2OC2=CC=C(C=C2)C#N)C(=O)C2CCCCC2C1=O
HY-Q21147	-2.854		S1(N(C)C2C=CC=CC=2N1CC(NCC1=CC=CO1)=O)(=O)=O
HY-QS02686591	-2.853	HY-QS02686591	O=C(CC(O)c1cccc(F)c1)NC(CCc1cnccn1)C(=O)O
HY-Q34406	-2.853		C12C(=CC=C3C=CC=CC=13)OCN(C1=CC=C(C=C1)C(C)=O)C2
HY-33731	-2.851	2-Benzylisoindoline-4-carboxylic acid	O=C(C1=CC=CC2=C1CN(CC3=CC=CC=C3)C2)O
HY-Q21188	-2.851		S1C=CC=C1C1(CCCC1)C(NC1C=CC=C(NC(C)=O)C=1)=O
HY-Q25200	-2.849		S1C=CC(C2C=CC3=NN=C(CNC(C4C=CC=CC=4C)=O)N3N=2)=C1
HY-Q61995	-2.849	HY-Q61995	O=C(CC1=CC=C(NC(=O)C2=NC3=C(C=C2)CCC(=O)N3)C=C1)NCC1=CC=CS1
HY-Q09683	-2.849	1-(diphenylmethyl)-4-[3-(3-methyl-1,2,4-oxadiazol-5-yl)pyridin-2-yl]piperazine	C1(ON=C(C)N=1)C1=CC=CN=C1N1CCN(CC1)C(C1C=CC=CC=1)C1C=CC=CC=1
HY-Q35820	-2.848		N12C(C3C(=CC=CC=3)OC1C1=CC=CN=C1)CC(C1C=CC=CC=1)=N2
HY-Q46600	-2.848		C1(N)N(C2C=CC=CC=2)N=CC=1C(=O)N/N=C/C1=CC=CN=C1
HY-Q37040	-2.848		C1(C)(CS(=O)(=O)C2C=CC(C)=CC=2)SC(=NN1C(C)=O)NC(C)=O
HY-Q28543	-2.848		S1C=CC=C1C1C=CN(CCNC(C2=CC(C3C=C(OC)C=CC=3OC)=NN2C)=O)N=1
HY-Q17639	-2.848		O=C1C2C=CC=CC=2C(CNC(NCC)=O)=NN1CCN1CCCC1
HY-Q32894	-2.846		ClC1C=CC=C(C2N=C(C3=CC=CN3CC(N3CCC4C=CC=CC3=4)=O)ON=2)C=1
HY-Q06218	-2.846		C12OC(OC1C(OC1OC(C)(C)OC21)C(=O)NC1=CC=C2C(OC(C=C2C)=O)=C1)(C)C
HY-Q53928	-2.846	HY-Q53928	CC1=C(C(=O)NCCC(=O)N2CCCC2)N=C2C=CC(Cl)=CN21
HY-Q18644	-2.846		O=C(CCC1C(C)=NOC=1C)N1CC2CN(C3C=CC4=NN=C(C)N4N=3)CC2C1
HY-Q05395	-2.845		C12CC1C1C(C(=O)NC3C=CC(=CC=3)OC3C(C)=CC=CC=3C)C(C(O)=O)C2C=C1
HY-Q38255	-2.845		C(=O)(N1CCOCC1)CC(C1C=CC=CC=1)C1C=CC(C)=CC=1O
HY-Q30082	-2.844		O=C(N1CCC2C=CC(NC(C3=CC4C=CC=C(OC)C=4O3)=O)=CC=2C1)OC
HY-Q32340	-2.843		FC(OC1C=CC(CNC(C2C=CC3=NC=CN3N=2)=O)=CC=1)(F)F
HY-QS02134853	-2.842	HY-QS02134853	COc1cc(C=C2CCn3c2nc2c(Cl)cc(Cl)cc2c3=O)ccc1OCC(=O)Nc1cccc(C(F)(F)F)c1
HY-Q31588	-2.838		S1C2C(C)=CC=C(OC)C=2N=C1N1CC(N2N=CC=N2)C1
HY-Q19814	-2.838		O=C(CN1C=CC2C=CC=CC1=2)NC1CCC2OCCOC2C1
HY-Q25055	-2.838		S1C=CC=C1C1C(CNC(C2C=CC(OCCOC)=CC=2)=O)=CC=CN=1
HY-Q19814	-2.837		O=C(CN1C=CC2C=CC=CC1=2)NC1CCC2OCCOC2C1
HY-W579882	-2.836	(3S,4R)-4-Phenyl-1-(phenylmethyl)-3-pyrrolidinecarboxylic acid	281.354
HY-Q13950	-2.833		BrC1C=NC=CC=1OC1CCN(C(C2CCOCC2)=O)C1
HY-Q71675	-2.832	HY-Q71675	CC1=C(NC(=O)[C@H](CC2=CC=CC=C2)NC(=O)C2=CN=C3C=CC=NN3C2=O)C=CC=C1
HY-Q22238	-2.832		S1C2CN(C(C)C)CCC=2C(C(N)=O)=C1NC(C1C=C(C)ON=1)=O
HY-Q15203	-2.832		BrC1C=CC(CC(N2CCC(CN3C(=O)C=CC(C)=N3)CC2)=O)=CC=1
HY-Q09647	-2.832	2-[3-(5-cyclobutyl-1,3,4-oxadiazol-2-yl)-2,5-dimethyl-1H-pyrrol-1-yl]-N-(2,3-dihydro-1,4-benzodioxin-6-yl)acetamide	C1(C=C(C)N(CC(=O)NC2=CC=C3OCCOC3=C2)C=1C)C1=NN=C(C2CCC2)O1
HY-Q14090	-2.832		FC(C1C=CN=C(N2CC3C(=O)N(C4C=CC=CC=4)C(=O)C3C2)N=1)(F)F
HY-401821	-2.831	N-((1-Methyl-1H-benzo[d]imidazol-2-yl)methyl)-1-(1H-pyrazol-1-yl)propan-2-amine	CC(NCC1=NC2=CC=CC=C2N1C)CN3N=CC=C3
HY-Q35588	-2.831		C1(C#N)C2CCCCC=2SC=1/N=C/C1=CC=C(C=C1)OCC(O)=O
HY-Q39928	-2.83		C1(SC=C(C2C=CC(C)=CC=2C)N=1)NC(=O)C1C=CC=NC=1Cl
HY-Q10596	-2.83	3-[4-({[(2,3-dimethoxyphenyl)methyl]carbamoyl}methyl)-3-oxo-3,4-dihydroquinoxalin-2-yl]-N-ethylpropanamide	N1(CC(=O)NCC2C=CC=C(OC)C=2OC)C2C=CC=CC=2N=C(CCC(NCC)=O)C1=O
HY-QS00648552	-2.83	HY-QS00648552	CC1OC(OC2CCC3(C)C(CCC4C3CC(O)C3(C)C(C5=CC(=O)OC5)CCC43O)C2)CC(O)C1OC1CC(O)C(OC2OCC(O)C(O)C2C)C(C)O1
HY-Q17973	-2.83		O=C1C2CN(C3=CC(C)=NC4=CC=NN34)CC2C(=O)N1CC1C=CC=CC=1
HY-Q39066	-2.829		S(=O)(=O)(C1=CC=CC(=C1)C(=O)NC1C=CC=CC=1)N1CCC(CC1)CC1C=CC=CC=1
HY-Q26054	-2.829		S(C1=CC=CS1)(N1CCCC2=CC(NC(C3CCCC3)=O)=CC=C12)(=O)=O
HY-Q22338	-2.829		ClC1C2N=C(NC(C3C=C(C)N(C)N=3)=O)SC=2C=CC=1Cl
HY-W277449	-2.829	6-Fluoro-1-methyl-7-morpholino-4-oxo-1,4-dihydroquinoline-3-carboxylic acid	CN1C=C(C(=O)C2=CC(=C(C=C21)N3CCOCC3)F)C(=O)O
HY-Q29250	-2.826		BrC1C=NC(N2CCC3CN(C4C=CC(C#N)=CN=4)CC23)=NC=1
HY-Q24363	-2.825		S1C2CN(C(C)C)CCC=2C(C(N)=O)=C1NC(C1=CC(=O)C2C=CC=CC=2O1)=O
HY-QS00978574	-2.825	HY-QS00978574	O=C(O)c1cc(S(=O)(=O)N2C[C@H]3CCN[C@H]3C2)ccc1O
HY-Q44325	-2.825		N1C(C)=NOC=1COC1C=CC(CNCCC2C=CC=CC=2OC)=CC=1OC
HY-QS09798867	-2.825	HY-QS09798867	CCOc1ccc(/C=C2\CCCC3C2=NN(C(=O)CN2N=NC4C(=O)N(c5cccc(F)c5)C(=O)C42)C3c2ccc(OCC)cc2)cc1
HY-Q50364	-2.824		C1(NC(C2C=CC=CC=2)=O)SC(=C(C)C=1C(OC)=O)C(=O)C1C=CC(=CC=1)Cl
HY-Q25977	-2.822		S(C)(N1CCC(C2N(C)C(=O)N(CC3C=CC(C(OC)=O)=CC=3)N=2)CC1)(=O)=O
HY-Q09107	-2.822	N~7~-(2-methoxy-5-methylphenyl)-9-oxo-1,5,6,9-tetrahydropyrazolo[1,5-a]pyrido[4,3-d]pyrimidine-7(8H)-carboxamide	C12CN(CCC=1N=C1C=CNN1C2=O)C(=O)NC1C=C(C)C=CC=1OC
HY-Q14407	-2.822		FC(C1C=CN=C(N2CC(NC(C3C=C(C4CC4)ON=3)=O)C2)C=1)(F)F
HY-Q51254	-2.82	N-(3-(2-Oxo-2-((thiophen-2-ylmethyl)amino)ethyl)benzyl)-[1,3]dioxolo[4,5-b]pyridine-7-carboxamide	O=C(C1=C(OCO2)C2=NC=C1)NCC3=CC=CC(CC(NCC4=CC=CS4)=O)=C3
HY-Q23742	-2.82		ClC1C=CC(S(C2CCN(C(C3C=CC(NC(C)=O)=CC=3)=O)C2)(=O)=O)=CC=1
HY-Q04763	-2.82		FC(C1C=CN=C(N2CC3CN(C4C=C(C)N=CN=4)CC3C2)N=1)(F)F
HY-Q11093	-2.819	N-[5-(5-ethyl-1,3,4-oxadiazol-2-yl)-2-methylthiophen-3-yl]-1H-1,3-benzodiazole-5-carboxamide	C1(OC(CC)=NN=1)C1=CC(=C(C)S1)NC(=O)C1=CC=C2NC=NC2=C1
HY-Q24161	-2.819		O1CCC(C2=NN=C(CN3CCN(C4C=CC(C5=CC=CO5)=NN=4)CC3)O2)CC1
HY-Q41367	-2.819		C1(/C=N/NC(CC2=CC=C(C=C2)Br)=O)=CNN=C1C1C=CC(C)=CC=1
HY-Q22321	-2.818		ClC1C=CC(NC(CSC2C=C(N3C(C)=CC(C)=N3)N=CN=2)=O)=C(C(F)(F)F)C=1
HY-Q38009	-2.818		N1(C)C(SCC(=O)NC2=CC=C(C=C2)C#N)=NN=C1CN1CCOCC1
HY-Q27650	-2.814		S(C(CC)C(OC)=O)C1C2N=NN(C3C=CC(OC)=CC=3)C=2N=CN=1
HY-Q05297	-2.813		O(C)C1C=CN=C(N2CC3CN(C4C=CC(C#N)=CN=4)CC3C2)N=1
HY-Q37935	-2.812		C1(NC(=S)NC(=O)C2C=CC(C)=CC=2Cl)N=NN(CCC)N=1
HY-Q42245	-2.811		S(=O)(=O)(C1C=CC(=CC=1)NC(=O)NC1C=CC=CC=1)NC1SC=CN=1
HY-Q32620	-2.811		S(C1CC1)(N1CCCN(C2=NC3C(=CC=C(C)C=3S2)OC)CC1)(=O)=O
HY-Q52493	-2.809	HY-Q52493	COC1=CC=C2NC=C(C(=O)N3CCC(C(=O)NC4=NC=CS4)CC3)C2=N1
HY-Q31635	-2.809		S1C=CC2=NC=NC(N3CCC4CN(C5C=CC(C#N)=CN=5)CC34)=C12
HY-Q19038	-2.809		O=C(CCC1C=CC=CC=1OC)NCC1N2N=C(C=CC2=NN=1)OC
HY-Q32868	-2.808		O=C(C1C=CC(OC)=C(OC)C=1)NC1C=CC2OC(C(OCC)=O)=C(C)C=2C=1
HY-QS02428297	-2.808	HY-QS02428297	O=C(O)c1ccc(C(=O)N2CCC(Cc3ccncc3)C2)c(F)c1
HY-Q17949	-2.808		S1C=CC2=C(N3CCN(C4C(F)=C(C)N=C(C)N=4)CC3)N=CN=C12
HY-Q30746	-2.808		O=C1NC2C=C(C(OC)=O)C=CC=2C(=O)N1CCCCCC(N1CCC(C2C=CC=CC=2)=CC1)=O
HY-Q06139	-2.808		C1(C#N)C(C2C=CC=C(F)C=2)=CC(C2C=CC=CC=2)=NC=1SCC(OC)=O
HY-Q42284	-2.807		C1(C#N)C(C2C=CC(=CC=2)F)=CC(C2C=CC=CC=2)=NC=1SCC(=O)N1CCCC1C(O)=O
HY-Q36202	-2.806		C1(=N/C2=CC=C(C=C2)C)/SC(CC(O)=O)C(=O)N/1C1CCCCC1
HY-Q12401	-2.805	1-methyl-N-[2-(pyridin-4-yl)ethyl]-4-(thiomorpholin-4-yl)-1H-pyrazolo[3,4-d]pyrimidine-6-carboxamide	C12C=NN(C)C1=NC(C(NCCC1=CC=NC=C1)=O)=NC=2N1CCSCC1
HY-Q07807	-2.805		S(C1C=CC=C(C(F)(F)F)C=1)(NC1C=C(OC)N=CN=1)(=O)=O
HY-Q45340	-2.805		S(C)(=O)(=O)N(CCC1C=CC=CC=1)CC(=O)NC1C=CC=C(C)C=1C
HY-Q22200	-2.803		S(CC1C=CC=CC=1)(N(C)C1CCN(CC2C=CC(C#N)=CC=2)C1)(=O)=O
HY-W114182	-2.803	2-((tert-Butoxycarbonyl)amino)-3-(3-cyanophenyl)propanoicacid	CC(C)(OC(NC(C(O)=O)CC1=CC(C#N)=CC=C1)=O)C
HY-Q01893	-2.802		O(C)C1C=CC=CC=1N1CCN(C2C3N=NN(CC)C=3N=CN=2)CC1
HY-Q10086	-2.8	N-butyl-1-[4-acetamido-5-(pyrrolidine-1-carbonyl)-1,3-thiazol-2-yl]piperidine-4-carboxamide	C1(C(=O)N2CCCC2)SC(N2CCC(CC2)C(NCCCC)=O)=NC=1NC(C)=O
HY-Q16393	-2.8		O1C(CN2CCN(C3C(CC)=C(C)N=C(C(C)(C)C)N=3)CC2)=CC(C)=N1
HY-Q24231	-2.8		S1C=CC=C1CNC(C1=CC=C(CN2C(C)=NC3C=CC=CC2=3)O1)=O
HY-QS08658645	-2.798	HY-QS08658645	COc1cccc(-c2cc(C(=O)NC3CCC(CC4CCC(NC(=O)c5cc(-c6cccc(OC)c6)nc6ccccc56)CC4)CC3)c3ccccc3n2)c1
HY-Q08796	-2.797	N-(3-methoxyphenyl)-1-[5-(pyrimidin-5-yl)-[1,3]thiazolo[5,4-b]pyridin-2-yl]piperidine-4-carboxamide	C1(N2CCC(CC2)C(=O)NC2C=CC=C(OC)C=2)=NC2=CC=C(C3=CN=CN=C3)N=C2S1
HY-Q46274	-2.796		N12C(COC3=CC=C(C=C3)Br)=NN=C1SC(C1C3C=CC=CC=3NC=1)=N2
HY-Q45951	-2.794		N1=C(SCC(=O)NC(C)(C)C)NC(=O)C(C2C=CC=CC=2)=C1N
HY-Q13643	-2.794		ClC1C=NC(N2CCC(N3CCC4SC=CC=4C3)CC2)=NC=1
HY-QS03660278	-2.793	HY-QS03660278	CC(OC(=O)C1CC(=O)N(c2nccs2)C1)c1cccc(F)c1
HY-Q00827	-2.793		C12SC3=C(CCCC3)C1=C(N=C(SCC(C1C=CC=CC=1)=O)N=2)NC
HY-Q13868	-2.792		O=C1C=C2CCCC2=NN1CC1CN(C2C(C#N)=CC3CCCC=3N=2)C1
HY-Q65657	-2.791	HY-Q65657	CCCCNC(=O)CC1=CN2CCSC2=NC1=O
HY-Q35464	-2.791		C1(SCC(=O)N/N=C/C2C=CC=C(O)C=2)N=C(C)C=C(C)N=1
HY-Q30501	-2.79		ClC1C=CC2OC(N3CCOC(C(N4CCCC4)=O)C3)=NC=2C=1
HY-Q10936	-2.79	4-{5-[4-(morpholine-4-carbonyl)-1,3-thiazol-2-yl]pyridin-2-yl}morpholine	C1(=CSC(C2=CC=C(N=C2)N2CCOCC2)=N1)C(=O)N1CCOCC1
HY-Q18380	-2.789		FC1C=CC(CC(NCC2C=C(C3=CC=NN3C)C=NC=2)=O)=CC=1
HY-Q40608	-2.789		N(=C(/C)\C1C=CC(=CC=1)NC(CC1=CC=C(C=C1)OC)=O)/NC(CC1=CC=C(C=C1)Br)=O
HY-Q17286	-2.788		S1C2C=CN=CC=2N=C1N1CCC(N2CCC3SC=CC=3C2)CC1
HY-Q02885	-2.787	N~4~-(1,1-dioxotetrahydro-1H-1lambda~6~-thiophen-3-yl)-1-{[1-(4-methoxyphenyl)-5-oxotetrahydro-1H-pyrrol-3-yl]carbonyl}-4-piperidinecarboxamide	S1(CCC(C1)NC(=O)C1CCN(CC1)C(=O)C1CC(N(C2C=CC(=CC=2)OC)C1)=O)(=O)=O
HY-Q28838	-2.787		O=C(CC1C=CC=CC=1)NCC1N(C2C=CC(C)=C(C)C=2)N=NN=1
HY-Q59265	-2.786	HY-Q59265	O=C(CNC(=O)C1=C2CCCC2=CN1C1=CC=CC=C1)NC1=CC=C2OCCOC2=C1
HY-Q18185	-2.786		FC1C=CC=C(CC(CNC(CN2C=CC=N2)=O)N2CCCC2=O)C=1
HY-Q06570	-2.786		C1(C#N)C(SCC(=O)N2CCCC2C(O)=O)=NC(=CC=1C(F)(F)F)C(C)(C)C
HY-Q11878	-2.785	N-[5-(1,3-benzoxazol-2-yl)pyridin-3-yl]-3-chlorobenzamide	C1(C2C=NC=C(C=2)NC(=O)C2C=CC=C(Cl)C=2)OC2=CC=CC=C2N=1
HY-Q33970	-2.785		N1(CC2C=CC=CC=2)C(=O)C2CCC3(OCCO3)CC2C1=O
HY-Q44360	-2.782		C(C1C=CN=CC=1)(=O)N/N=C/C1=CC=C(OCCOC2C(C)=CC=CC=2C)C(OC)=C1
HY-Q28573	-2.781		BrC1=CN(CC2CN(C3CCN(C4CC4)C3=O)C2)N=C1
HY-Q22705	-2.781		S(CC(NC(C)CC)=O)C1N=C2C=CC=CC2=C(NCCCC)N=1
HY-Q03539	-2.779	1-benzyl-5-[3-(2-chlorophenyl)-1,2,4-oxadiazol-5-yl]-4-hydroxy-1H,6H,7H-pyrazolo[3,4-b]pyridin-6-one	C12N(CC3C=CC=CC=3)N=CC=1C(=C(C1ON=C(C3C=CC=CC=3Cl)N=1)C(=O)N2)O
HY-Q11603	-2.778	N2-[2-(5-methoxy-1H-indol-3-yl)ethyl]-N5-(4-methoxyphenyl)-1,3,4-thiadiazole-2,5-dicarboxamide	C1(C(=O)NC2=CC=C(C=C2)OC)=NN=C(C(NCCC2=CNC3C=CC(OC)=CC2=3)=O)S1
HY-Q49311	-2.778		C1(C2C=CC=CC=2Br)SC2C(=CC=C(C=2)C(O)=O)N=1
HY-Q01559	-2.778	ethyl 3-{2-[6-(5-ethyl-1,3,4-oxadiazol-2-yl)-1H-indol-1-yl]acetamido}benzoate	N1(CC(=O)NC2=CC=CC(=C2)C(OCC)=O)C=CC2=CC=C(C=C12)C1OC(CC)=NN=1
HY-Q09855	-2.777	N-{2-[2-(2-chloro-6-fluorophenyl)acetyl]-2-azabicyclo[2.2.1]heptan-6-yl}thiophene-2-carboxamide	N1(C[C@@H]2C[C@H]1C(C2)NC(=O)C1=CC=CS1)C(=O)CC1C(=CC=CC=1Cl)F |&1:2,4,r|
HY-Q25315	-2.776		FC1C=CC(CNC(CN2C(=O)C=CC(C3C=CC(C)=C(C)C=3)=N2)=O)=CC=1
HY-Q56146	-2.775	HY-Q56146	O=C(C1CC1)N1CCC(C(=O)N2CCC3(CC2)CC2=CC=CC=C2C3=O)CC1
HY-Q71627	-2.774	HY-Q71627	O=C(NCC1=CC=CC=C1COCC1=CC=CS1)C1=CNC2=C1C=CC(C1=CC=CC=C1)=N2
HY-Q39363	-2.773		C1(NC(COC(=O)C2=CC=CC(=C2)NC(=O)C2C=CC=C(OC)C=2)=O)C=C(C)ON=1
HY-Q15784	-2.773		FC1C=CC=C(C2C=CC(OCC3CCN(C(C4CCC(=O)NC4)=O)C3)=NN=2)C=1
HY-Q38856	-2.772		N1(C2C=CC=C(C=2)NC(C2C=CC=CC=2)=O)C(=O)C2C(C)C=CCC2C1=O
HY-Q20459	-2.772		S1C=CC=C1C1=C(C)N(CCNC(CCC2C=CC(OC)=CC=2)=O)N=C1C
HY-Q33743	-2.772		N1C2C=CC=CC=2C(O)=CC=1C(NCCCCN1CCOCC1)=O
HY-Q04287	-2.771		C12SC3=C(CCCC3)C1=C(N=C(SCC(C)=O)N=2)SCC(C)=O
HY-Q26712	-2.771		ClC1C=CC=CC=1C1C=CC(=O)N(CC2=NC(C3C=CC(C)=CC=3)=NO2)N=1
HY-Q05427	-2.771		S1(=O)(=O)C=CC(NC(=O)CC2C(=O)OC3C(=CC4=C(OC=C4C4C=CC=CC=4)C=3C)C=2C)C1
HY-Q61996	-2.769	HY-Q61996	O=C(CC1=CC=C(NC(=O)C2=NC3=C(C=C2)CCC(=O)N3)C=C1)NCC1=CC=CC=C1
HY-Q48961	-2.769		C1(SC=C(C(C)(C)C)N=1)NC(CSC1N=CC=CN=1)=O
HY-W105879	-2.768	Boc-Phe(3,5-Me)-OH	C([C@@H](NC(=O)OC(C)(C)C)CC=1C=C(C=C(C1)C)C)(=O)O
HY-Q06423	-2.768		FC(C1C=C(C(NC2=CC(C)=NN2C2C=CC=CC=2)=O)N=C(C)N=1)(F)F
HY-Q16252	-2.767		S(CC1C=CC=C(C)C=1)(N1CCC2N=C3C=CC(F)=CN3C(=O)C=2C1)(=O)=O
HY-Q15778	-2.766		FC1=C(C2CC2)N=C(N2CCN(C3C(C#N)=CC=CN=3)CC2)NC1=O
HY-Q41498	-2.765		C1(C(=O)N/N=C/C2=CC=C3OCOC3=C2)C2C=CC=CC=2SC=1
HY-Q14426	-2.763		FC1C(CC)=NC=NC=1N1CC2C(=O)N(C3C=CC=CC=3)C(=O)C2C1
HY-Q38564	-2.763		N1(C(CC)=O)C(C2C=CC(OC)=CC=2)C2CCC3C=C(OC)C=CC=3C2=N1
HY-Q06362	-2.763		S1C2C=CN=CC=2N=C1N1CCC2CN(C3C=CC(C#N)=CN=3)CC12
HY-W043376	-2.762	Ethyl trans-3-benzyl-2,4-dioxo-3-aza-bicyclo[3.1.0]hexane-6-carboxylate	CCOC(=O)[C@@H]1[C@@H]2[C@H]1C(=O)N(CC3=CC=CC=C3)C2=O
HY-Q29129	-2.761		O=C1CC(NC(N2C(C)CC3C=CC=CC2=3)=O)CN1C1C=CC2OCCOC=2C=1
HY-Q39357	-2.761		C1(SCC2C=C(C=CC=2OC)/C=N/NC(CC2C=CC=CC=2)=O)OC2=CC=CC=C2N=1
HY-Q36721	-2.76		C1(C(=O)NNC(=O)C2C=CC(OC)=C(OC)C=2)=CC2C(=CC=CC=2)OC1=O
HY-QS02109574	-2.76	HY-QS02109574	NS(=O)(=O)Cc1cccc(NC(=O)c2cc(-c3ccccc3)nc3c2cnn3Cc2cccnc2)c1
HY-401881	-2.76	5-Methyl-N-(4-methylphenyl)-2-oxo-4-imidazolidinehexanamide	O=C1NC(C(CCCCCC(NC2=CC=C(C)C=C2)=O)N1)C
HY-Q09416	-2.76	N-cyclohexyl-3-[2-(3-methoxyphenyl)-5,7-dimethyl-[1,2,4]triazolo[1,5-a]pyrimidin-6-yl]propanamide	C12N=C(C)C(CCC(=O)NC3CCCCC3)=C(C)N1N=C(C1C=CC=C(OC)C=1)N=2
HY-Q46297	-2.76		S(=O)(=O)(C1C=CC(C)=CC=1)N=S(C)C1=CC=CC(=C1)C(O)=O
HY-Q18537	-2.758		O=C(C)N1CC2CC(C)N(C3C4N=NN(C5C=CC=CC=5)C=4N=CN=3)C2C1
HY-Q00031	-2.758	N~1~-(3,4-dihydro-2H-1,5-benzodioxepin-7-ylmethyl)-2-(2-methyl-6,7-dihydro-1H-[1,4]dioxino[2,3-f][1,3]benzimidazol-1-yl)acetamide	N1(CC(=O)NCC2=CC=C3C(OCCCO3)=C2)C2C=C3OCCOC3=CC=2N=C1C
HY-Q05976	-2.757		O=C(NC1C=CC=CC=1)N1CCC(OC2=CC=CC3C2=NC=CC=3)CC1
HY-Q49247	-2.757		C1(C(=O)NC2N=NN(CCC)N=2)=C(Cl)C2=CC=C(Cl)C=C2S1
HY-Q30935	-2.756		S(CC(NCC1CCCO1)=O)C1=C(C2C=CC(F)=CC=2)NC(C2C=CC=C(OC)C=2)=N1
HY-Q01728	-2.756	1-{2-[3-(2,4-difluorophenyl)-1,2,4-oxadiazol-5-yl]pyrrolidine-1-carbonyl}isoquinoline	N1C(C2C=CC(F)=CC=2F)=NOC=1C1CCCN1C(=O)C1=NC=CC2C=CC=CC1=2
HY-Q40181	-2.753		N1(C(=O)C2CCC(C3C=CC=CC=3)CC2C1=O)C1C=C(C)ON=1
HY-Q31699	-2.752		ClC1C=CC2N=C(N3CCOC(C(N4CCCC4)=O)C3)SC=2C=1
HY-Q10717	-2.752	2-{[3-(3-methylphenyl)-1,2,4-oxadiazol-5-yl]methyl}-6-phenyl-2,3-dihydropyridazin-3-one	N1(C(=O)C=CC(C2C=CC=CC=2)=N1)CC1ON=C(C2C=CC=C(C)C=2)N=1
HY-Q01233	-2.752		O=C1C2CN(CC3C=C(C4CC4)ON=3)CC2C(=O)N1C1C=CC=CC=1
HY-Q01386	-2.752		S(C1C=CC(C)=CC=1)(N1C=CN(CC(NC2C=CC=C(F)C=2)=O)C1=O)(=O)=O
HY-Q56281	-2.751	HY-Q56281	CC(C)C[C@@H](NC(=O)NC(C)(C)C)C(=O)N1CCC2=NN=C(C3=NC=CC=C3)N2CC1
HY-34035	-2.751	1-Benzyl-1H-indazole-3-carboxylic acid	O=C(C1=NN(CC2=CC=CC=C2)C3=C1C=CC=C3)O
HY-Q39473	-2.751		N1(C2=CC=C(C=C2)C(=O)OCC(C)=O)C(=O)C2=CC=CC(OC3C=CC(Cl)=CC=3)=C2C1=O
HY-Q23832	-2.749		O=C(CC1C=CC2OCOC=2C=1)NCC1C=C(C2C=CC=NC=2)C=NC=1
HY-136731	-2.749	APE1-IN-1	CC(NC(S1)=C(C2=NC3=CC=CC=C3S2)C4=C1CN(C(C)C)CC4)=O
HY-Q45261	-2.749		S(CC1=CC=C(C=C1)C)(=O)(=O)CC(=O)NC1C=CC=CC=1
HY-QS02686591	-2.748	HY-QS02686591	O=C(CC(O)c1cccc(F)c1)NC(CCc1cnccn1)C(=O)O
HY-Q14121	-2.748		S1CCSCC(CNC(C2=CN(C)N=C2OC)=O)(O)C1
HY-Q06240	-2.748		FC1=C(C)N=C(N2CCN(C(CC3=CN(C)C4C=CC=CC3=4)=O)CC2)NC1=O
HY-Q43453	-2.747		C1(OC2C=CC=C(CNCCC3C=CC=CC=3F)C=2)N=CC=CN=1
HY-Q07395	-2.746		C1(=O)C2C=CC=CC=2N=C(CCCC(=O)NC2CCC3=CC(OC)=C(OC)C=C23)N1
HY-Q29569	-2.745		ClC1C(C)=C(C#N)C(N2CCCC(COC3N=CC=CN=3)C2)=NC=1C
HY-Q24489	-2.745		S1C=CC(C(CNC(COC2C=CC=CC=2F)=O)N2C=CC=N2)=C1
HY-Q04961	-2.745		N12N=C(SC1=NN=C2C1=CC=CO1)C1C=CC(=C(Cl)C=1)Cl
HY-Q46073	-2.744		C12=NC3=CC=CC=C3N1C(=CC(C)=C2C#N)/N=C/N1CCOCC1
HY-Q40866	-2.744		C1(/C=N/NC(COC2=CC=C(C=C2)F)=O)=CNN=C1C1C=CC(Cl)=C(Cl)C=1
HY-Q20036	-2.744		FC(C1C=CN=C(N(C)CC2CCN(C(C3C=CC=C(N4C=CC=N4)C=3)=O)CC2)C=1)(F)F
HY-Q39233	-2.744		N1(C2C=CC(=CC=2)OC2C=CC=CC=2OC)CC(CC1=O)C(O)=O
HY-Q07825	-2.743		FC1C=CC(OCC2CCN(C(C3C=CC4C=CC=CC=4N=3)=O)C2)=NC=1
HY-Q19164	-2.743		ClC1C=C(Cl)C=CC=1OCC(NCC1CCN(C(C)C)CC1)=O
HY-Q02963	-2.742		N1C(COC)=NNC=1NC(=O)CC(C1C=CC(=CC=1)Cl)CN1C=CC=C1
HY-Q30055	-2.741		FC(C1C=CC=CC=1NC(CN1C=NC2N(CC3C=CC=CC=3)N=NC=2C1=O)=O)(F)F
HY-Q24715	-2.741		S1C=C(CN2CCC3C=CC=CC=3C2)N=C1NC(CC1CCCC1)=O
HY-Q10347	-2.74	4-(6-{[1-(pyridine-4-carbonyl)pyrrolidin-3-yl]oxy}pyrimidin-4-yl)morpholine	N1(CCC(OC2=NC=NC(N3CCOCC3)=C2)C1)C(C1=CC=NC=C1)=O
HY-QS00396820	-2.739	HY-QS00396820	COc1ccc(CCN2C(=O)c3ccc(Oc4ccc(NC(=O)c5oc(=O)c6ccccc6c5-c5ccccc5)cc4)cc3C2=O)cc1OC
HY-Q02161	-2.738	N~1~-(1,3-benzodioxol-5-yl)-2-[4-oxo-7-phenylpyrido[3',2':4,5]thieno[3,2-d]pyrimidin-3(4H)-yl]acetamide	C12C(=O)N(CC(=O)NC3=CC=C4OCOC4=C3)C=NC=1C1=CC=C(C3C=CC=CC=3)N=C1S2
HY-Q05569	-2.738	N-(4-chlorophenyl)-3-methyl-4-(3-phenyl-1,2,4-oxadiazol-5-yl)pyrrolidine-1-carboxamide	N1C(C2C=CC=CC=2)=NOC=1C1C(C)CN(C(=O)NC2=CC=C(C=C2)Cl)C1
HY-Q45935	-2.738		N1OC=CC=1CSCC(O)C(CSCC1C=CON=1)O
HY-Q20994	-2.737		ClC1C=CC(C2C=CC(=O)N(C3CN(C4C=CC5=NN=C(C)N5N=4)C3)N=2)=CC=1
HY-Q05020	-2.736		ClC1C=CC=C(N2C3N=CN=C(SCC(N4CCCC4)=O)C=3C=N2)C=1
HY-Q46202	-2.736		C1(OC(C2C=CC=CC=2Cl)N(C(C)=O)N=1)C1=C(C)N=C2C=CC=CN12
HY-Q42332	-2.736		C1(NC(=S)NC(=O)C2CC2)SC2CCCCC=2C=1C(OC)=O
HY-Q46662	-2.736		C1(=NN=C(SC)N1C1C=CC=CC=1)C1N=NN(CC2=CC=C(C=C2)Cl)C=1N
HY-Q27717	-2.734		O=C1C2C=CC=CC=2C(=O)N1CC(NCCC1C=CC=CC=1)=O
HY-Q32846	-2.734		FC1C=CC=CC=1N1CCN(C(CNC(NC(C)(C)C)=O)C2C=CC3OCOC=3C=2)CC1
HY-Q10698	-2.733	3-(2-{[(3,4-dimethylphenyl)methyl]carbamoyl}ethyl)-N-(4-methylphenyl)piperidine-1-carboxamide	C(=O)(NC1=CC=C(C=C1)C)N1CCCC(CCC(=O)NCC2=CC=C(C)C(C)=C2)C1
HY-Q22713	-2.733		S1(N(CCNC(C2C=CC(N3CCOCC3)=CC=2)=O)C2C=CC=CC=2N1C1CC1)(=O)=O
HY-Q02794	-2.731		N1(CC2=CC=C(C=C2)Cl)C2N=C3C=CC=CC3=NC=2C(C(=O)NCC2=CC=CS2)=C1N
HY-Q27518	-2.731		O=C1N(C)C2N=C3N(CCOCCO)C(C)=C(C)N3C=2C(=O)N1CCCC1C=CC=CC=1
HY-Q04764	-2.73	TI17	OC(C1C2C=CC(C1C(NC3=CC=C(C=C3)CC4=CC=NC=C4)=O)C5CC25)=O
HY-Q09290	-2.729	N-[4-(5-{1-[2-(4-acetamidophenyl)acetyl]piperidin-3-yl}-1,2,4-oxadiazol-3-yl)phenyl]acetamide	N1C(C2C=CC(=CC=2)NC(C)=O)=NOC=1C1CCCN(C(=O)CC2=CC=C(C=C2)NC(C)=O)C1
HY-Q20218	-2.728		O=C1C=C(N2CC(N3C(C)=NC4C=CC=CC3=4)C2)N=C2C=CC=CN12
HY-Q15913	-2.728		FC1C=CC=C(CC(NC2CCC3=NNC(=O)C=C3C2)=O)C=1
HY-Q20974	-2.728		O=C1N(C2CCN(C(CC3C=CC4OCOC=4C=3)=O)CC2)CC(=O)N1C1CC1
HY-Q05069	-2.727		S1C2CCCC=2C2=C1N=C(N(CC)C2=O)SCC(N1CCC(C)CC1)=O
HY-Q31411	-2.727		O=C(C1CCN(C(C)=O)CC1)N1CC2(CC(C3C=CC=CC=3)C2)C1
HY-Q25930	-2.727		O=C(C1C=CC=C2C=CC=CC=12)N1CCC2N3C(N=CC=2C1)=CC(C)=N3
HY-Q04737	-2.726		S1C=CC=C1C1=C(C)N(CCNC(C2=CC=CO2)=O)N=C1C
HY-Q17107	-2.725		O=C(C1CC2C=CC=CC=2OC1)N1CC2CN(C3C=CC(C#N)=CN=3)CC2C1
HY-Q41775	-2.724		C1(C(=O)N/N=C(\C)/C2C=CC(=CC=2)NC(=O)C2=CC=C3OCOC3=C2)=CSC2CCCCC1=2
HY-Q33984	-2.724		S1(=O)(=O)CC2C=CC=CC=2C(Br)C2C=CC=CC1=2
HY-Q21451	-2.724		S1C(C(C2C=CC=CC=2)N2CCN(CC)CC2)=C(O)N2N=CN=C12
HY-Q19167	-2.722		O=C(C1CCCN(C2C=C3CCCC3=NN=2)C1)NCC1=CC=CO1
HY-Q09911	-2.721	N-[(2H-1,3-benzodioxol-5-yl)methyl]-1-(3-acetamido-1,2,4-thiadiazol-5-yl)piperidine-4-carboxamide	N1C(NC(C)=O)=NSC=1N1CCC(CC1)C(=O)NCC1=CC=C2OCOC2=C1
HY-Q72651	-2.719	HY-Q72651	O=C(NCC1CCN(C(=O)C2=CC=CS2)CC1)C1=CN=C2SN=NC2=C1
HY-Q08110	-2.719	1-(6-phenoxypyrimidin-4-yl)-N-(4-phenylbutan-2-yl)piperidine-4-carboxamide	C1(N=CN=C(OC2C=CC=CC=2)C=1)N1CCC(CC1)C(=O)NC(C)CCC1C=CC=CC=1
HY-Q06925	-2.718	3-(2-phenyl-1H-1,3-benzodiazol-5-yl)-N-[(pyridin-3-yl)methyl]propanamide	N1C2C=C(CCC(=O)NCC3=CC=CN=C3)C=CC=2NC=1C1C=CC=CC=1
HY-Q15049	-2.717		FC1C(CC)=NC=NC=1N1CC2CN(C3C=CC(C(C)(C)C)=NN=3)CC2C1
HY-Q30449	-2.717		O=C(C1C=C(C)N(C)N=1)N1C2CCC1CC(N1C=C(C)C=N1)C2
HY-Q13699	-2.716	N-[3-(2-ethylpiperidin-1-yl)propyl]-3-(2-hydroxy-7-methylquinolin-3-yl)propanamide	N1C2C=C(C)C=CC=2C=C(CCC(NCCCN2CCCCC2CC)=O)C=1O
HY-Q20364	-2.716		O=C(NCC1C=CC(OC)=CC=1)NCC1C=CC(C2=CN(C)N=C2)=NC=1
HY-Q14262	-2.715		O=C(C1CN(C2C=C(N3C(C)=CC(C)=N3)N=CN=2)C1)N1CCOCC1
HY-Q46197	-2.713		N12N=C(C3C=C(OC)C=C(OC)C=3)SC1=NN=C2C1CCCN(C)C1
HY-Q19542	-2.711		O1C(C2CCCN(C3C(C#N)=NC=CN=3)C2)=NC2C=CC=CC1=2
HY-Q65670	-2.711	HY-Q65670	O=C(CC1=CN2CCSC2=NC1=O)NCCC1=CC=C(Cl)C=C1
HY-Q22808	-2.711		FC1C=CC=CC=1CN1CCN(CC(C2=CC=CO2)O)CC1
HY-Q14660	-2.71		S(CC(N1CC2CN(C3N=CC=C(C(F)(F)F)N=3)CC2C1)=O)C1C=CN=CC=1
HY-Q45993	-2.71		N12N=C(SC1=NN=C2C1COC2C=CC=CC=2O1)C1COC2C=CC=CC=2O1
HY-Q00250	-2.71	2-{3,7-dimethyl-4-oxo-2-phenyl-2H,4H,5H-pyrazolo[3,4-d]pyridazin-5-yl}-N-[2-(5-methoxy-1H-indol-3-yl)ethyl]acetamide	C12C(=O)N(CC(NCCC3=CNC4C=CC(OC)=CC3=4)=O)N=C(C)C1=NN(C1C=CC=CC=1)C=2C
HY-QS00648552	-2.71	HY-QS00648552	CC1OC(OC2CCC3(C)C(CCC4C3CC(O)C3(C)C(C5=CC(=O)OC5)CCC43O)C2)CC(O)C1OC1CC(O)C(OC2OCC(O)C(O)C2C)C(C)O1
HY-Q60677	-2.709	HY-Q60677	O=C(NCCC1=CC=CC=C1)C1=CC=C(NC(=O)C2=CC=C3SN=CC3=C2)C=C1
HY-Q54015	-2.709	HY-Q54015	COC1=CC=CC(NC(=O)NC2=CC=C(CN3CCN4C(=NN=C4C(F)(F)F)C3)C=C2)=C1
HY-Q19399	-2.709		S1C=C(CC(NC2CC2)=O)N=C1NC1C=C(OC)C=CC=1OC
HY-Q18559	-2.709		O=C1C(C(NCC2C=C(C3C=CC=CC=3)ON=2)=O)=CC=CN1C
HY-Q56197	-2.708	HY-Q56197	O=C(C1=CC=C2NC=NC2=C1)N1CCC2(CC1)CC1=CC=CC=C1C2=O
HY-Q41658	-2.708		C1(C2C=CC=CC=2)(CCC(=O)N/N=C/C2C3C=CC=CC=3NC=2)OCCO1
HY-Q06622	-2.708		S1(CCCN1C1C=CC(NC(C2C=CC(F)=CC=2)=O)=CC=1)(=O)=O
HY-Q31518	-2.708		O=C1C2C=C(NC(CCC3C=CC(OC)=CC=3)=O)C=CC=2OC2C=CC=CC=2N1C
HY-Q47934	-2.707		N1C(C2C=CC(=CC=2)NC(=O)C2CC(C)=CCC2C(O)=O)=CN2C=CC=C(C)C=12
HY-Q19757	-2.706		S(CC(N1CCCCCC1)=O)C1C=CC(C2C=C(OC)C=CC=2OC)=NN=1
HY-Q15325	-2.706		O=C1CC(C(N2CCC(COC3C=CC(C(C)(C)C)=NN=3)C2)=O)CN1C1CCOCC1
HY-Q13188	-2.706		O=C(C1CCCC1)N1CC2CN(C3C=C(C)N=CN=3)CC2C1
HY-Q09271	-2.704	N-[(furan-2-yl)methyl]-3-({2-phenylimidazo[1,2-a]pyrazin-3-yl}amino)benzamide	C1(NC2=CC=CC(=C2)C(=O)NCC2=CC=CO2)=C(C2C=CC=CC=2)N=C2C=NC=CN12
HY-Q04040	-2.704		S(C)(N1C(C2=CC=CO2)CC(C2C=CC(OC)=C(OC)C=2)=N1)(=O)=O
HY-Q02456	-2.703		C1(C2C=CC(=C(Cl)C=2)C)=CC=C(C=NNC(=O)C(O)C2C=CC=CC=2)O1
HY-Q18778	-2.703		S1C=CC=C1CC(N1CCC(N2C(=O)N(C)C(C(F)(F)F)=N2)CC1)=O
HY-Q53904	-2.703	HY-Q53904	CC1=C(C(=O)NCCC(=O)N2CCCCC2)N=C2C=CC(Cl)=CN21
HY-Q36296	-2.702		C1(O)=C(/C(/C)=N/NC(=O)C2C=CC=CC=2F)C(C)=NN1C1C=CC=CC=1
HY-Q13633	-2.702		S1CCC(N2CCCN(C(C3COC4C=CC=CC=4O3)=O)CC2)CC1
HY-Q27401	-2.701		O=C1C2=CC(C3C=CC4OCOC=4C=3)=NN2C=CN1CC1C(C)=NOC=1C
HY-Q28766	-2.7		O=C1N(CC(NC2C=CC=CC=2OCC)=O)C2N=CC=CC=2C(=O)N1CC1C=CC2OCOC=2C=1
HY-Q38363	-2.7		C12C3CC(C)(C)OCC=3SC=1NC(=S)N(C1CCCCC1)C2=O
HY-Q56269	-2.7	HY-Q56269	CC(C)[C@H](NC(=O)C1=CSC=C1)C(=O)N1CCC2=NN=C(C3=NC=CC=C3)N2CC1
HY-Q33624	-2.698		S(CC(NC1C=CC2OCOC=2C=1)=O)C1=CN(CCNC(C2C=CC=CC=2C)=O)C2C=CC=CC1=2
HY-QS02683494	-2.698	(E)-3-(5-Chloro-2-methoxyphenyl)-2-((1-(7-(4-methoxybenzylidene)-3-(4-methoxyphenyl)-3,3a,4,5,6,7-hexahydro-2H-indazol-2-yl)-1-oxopropan-2-yl)thio)-7-methyl-5,6,7,8-tetrahydrobenzo[4,5]thieno[2,3-d]pyrimidin-4(3H)-one	O=C1C(C2=C(CC(C)CC2)S3)=C3N=C(SC(C)C(N(C(C4=CC=C(OC)C=C4)C5CCC/6)N=C5C6=C\C7=CC=C(OC)C=C7)=O)N1C8=CC(Cl)=CC=C8OC
HY-Q37060	-2.697		N1(C(C)=O)C2C=CC=CC=2CCC2=CC=C(NC(=O)C3=CC=CS3)C=C12
HY-Q36214	-2.697		C1(C2=CC=CC3C=CC=CC2=3)OC2=CC=C(NC(C)=O)C=C2N=1
HY-Q14113	-2.696		S1CCC(N2CCCN(C(C3=CC4C=CC=CC=4O3)=O)CC2)CC1
HY-Q40602	-2.696		C1(C2C=CC=CC=2OC(C)C)C=C(C2C=CC=CC=2N=1)C(=O)NNC(=O)NC1CCCCC1
HY-Q31558	-2.696		S1C=C(CC(N2CCN(CC3C=CC4OCOC=4C=3)CC2)=O)N=C1NC1C=CC=CC=1
HY-Q06324	-2.695		N12C(C(SC1C1C(=CC=CC=1)C2=O)(C)C)C(=O)NC(C1C=CC=CC=1)C(=O)NCC1=CC=NC=C1
HY-Q37917	-2.695		N1C2C=C(C=CC=2NC=1SCC#CCSC1NC2C(=CC=C(OC)C=2)N=1)OC
HY-Q14755	-2.695		O=C1C2CN(C3C=C(C4CCC4)N=CN=3)CC2C(=O)N1C1C=CC=CC=1
HY-Q09970	-2.694	N-(8-methoxy-4-methyl-2-quinazolinyl)-N-[5-(3-pyridylmethyl)-1,4,5,6-tetrahydro-1,3,5-triazin-2-yl]amine	C1(N=C(C)C2=CC=CC(OC)=C2N=1)NC1NCN(CN=1)CC1=CC=CN=C1
HY-Q14280	-2.694		FC1C=C(C(N2CCC(N3C(=O)CNC3=O)CC2)=O)C=CC=1C
HY-Q33166	-2.693		O=C(C)C1C=CC(N2CCN(C3C4=CC(C5C=CC=C(OC)C=5)=NN4C=CN=3)CC2)=CC=1
HY-Q11715	-2.691	N-(2,5-dimethoxyphenyl)-2-[3-(4-methylphenyl)-2-oxo-1H,2H,3H-imidazo[4,5-b]pyridin-1-yl]acetamide	N1(C2C=CC(C)=CC=2)C2N=CC=CC=2N(CC(=O)NC2C(OC)=CC=C(OC)C=2)C1=O
HY-W404191	-2.69	(S)-2-((tert-butoxycarbonyl)amino)-3-(3-methoxyphenyl)propanoic acid	COC1=CC(C[C@H](NC(=O)OC(C)(C)C)C(=O)O)=CC=C1
HY-Q32418	-2.69		ClC1C=NC(N(C)C2CCN(C(C3C=CC(CN4C=CN=C4)=CC=3)=O)CC2)=NC=1
HY-Q15977	-2.69		O=C(C1COC2C=CC=CC=2O1)NC1=CN(CC2CCCCO2)N=C1
HY-Q21902	-2.69		S(CCC1C=CC=CC=1)(N1CCC(C2C=CC3=CC=CN=C3N=2)CC1)(=O)=O
HY-Q32447	-2.689		O=C(C1C=NC(N(C)CC2C=CC=CC=2)=NC=1C1C=CC=NC=1)O
HY-Q18367	-2.689		O=C(NCCCC1C=CC=CC=1)N1CCCC(OC2C(C#N)=NC=CN=2)C1
HY-Q02352	-2.688	N-(3-methoxyphenyl)-6,6-dimethyl-8-oxo-9-phenyl-4H,5H,6H,7H,8H,9H-pyrazolo[3,2-b]quinazoline-3-carboxamide	C12NC3CC(C)(C)CC(=O)C=3C(C3C=CC=CC=3)N1N=CC=2C(=O)NC1C=CC=C(OC)C=1
HY-Q22336	-2.688		O=C1C2=NN=C(C(C)C)N2C2C=CC=CC=2N1CC(NC1CCCCC1)=O
HY-Q07912	-2.688		FC1C(CC)=NC=NC=1N1CCC2CN(C3C=CC(C#N)=CN=3)CC12
HY-Q23109	-2.687		S1C=CC=C1C1C(CNC(C2C=C(C3CC3)ON=2)=O)=CC=CN=1
HY-Q12548	-2.687	2-phenyl-1-[4-({[1,2,4]triazolo[1,5-a]pyridin-8-yl}amino)piperidin-1-yl]propan-1-one	C12=NC=NN1C=CC=C2NC1CCN(CC1)C(=O)C(C)C1C=CC=CC=1
HY-Q24971	-2.687		S1C2CN(C(C)C)CCC=2C(C(N)=O)=C1NC(C1C=CC=C(C(F)(F)F)C=1)=O
HY-Q00210	-2.687	3-methyl-6-(5-{3-[(4-methylbenzenesulfonyl)methyl]phenyl}-1,2,4-oxadiazol-3-yl)-2,3-dihydro-1,3-benzoxazol-2-one	N1=C(C2C=CC=C(C=2)CS(=O)(=O)C2C=CC(C)=CC=2)ON=C1C1=CC=C2C(=C1)OC(N2C)=O
HY-Q29759	-2.685		FC(OC1C=CC(NC(CN2C(=O)C3C(=C(C)C=NC=3N(C)C2=O)OC)=O)=CC=1)(F)F
HY-Q29412	-2.685		FC1C=CC(CN2CCCC(C3=NC(C4CC4)=NO3)C2)=CC=1
HY-Q06606	-2.684		C(=O)(C(C)C1=CC=CC(=C1)C(C1C=CC=CC=1)=O)NC1C=CC=CC=1C(OCC)=O
HY-Q03771	-2.684		C(CC(NCCN1CCCC1=O)=O)(C1=CC=CC2C=CC=CC1=2)N1C=CC=C1
HY-27911	-2.683	3-((3-(1H-Pyrazol-1-yl)propyl)amino)-5-bromobenzoic acid	O=C(O)C1=CC(NCCCN2N=CC=C2)=CC(Br)=C1
HY-Q14294	-2.682		FC(OC1C=CC=C(C(NC2CCC32CCOCC3)=O)C=1)(F)F
HY-Q14359	-2.682	3-(4-methylphenyl)-5-({[1-(4-methylphenyl)-1H-imidazol-2-yl]sulfanyl}methyl)-1,2,4-oxadiazole	N1=C(CSC2=NC=CN2C2C=CC(C)=CC=2)ON=C1C1C=CC(C)=CC=1
HY-Q47187	-2.681		C(=O)(NC1C=CC=CC=1C(OCC)=O)C1=CC=CC=C1NC(=O)C1C=CC(OC)=CC=1
HY-Q34614	-2.681		S(=O)(=O)(C1=CC=CC(=C1)C(=O)NC1SC2CCCC=2C=1C(OCC)=O)N1CCCCC1
HY-Q84275	-2.68	HY-Q84275	O=C(CC1=CC=C(CNC(=O)C2=C3C=CN=CC3=CN=C2)C=C1)NC1=CC=CC=C1
HY-Q10360	-2.68	1-(4-{6-chloro-[1,2,4]triazolo[4,3-a]pyridin-3-yl}-1,4-diazepan-1-yl)-3-phenylpropan-1-one	N12C=C(Cl)C=CC1=NN=C2N1CCCN(C(CCC2C=CC=CC=2)=O)CC1
HY-47149	-2.677	2-Chloro-5,8,11-trimethyl-5H-benzo[e]pyrimido[5,4-b][1,4]diazepin-6(11H)-one	288.737
HY-Q33801	-2.677		N1C(=O)C(C)(C)S/C/1=N\N=C\C1=CC=C(OC)C(OC)=C1
HY-Q19375	-2.676		O=C(C1C=CC(CN2CCCCC2)=CC=1)NCC1=NC(C2=CC=CN2CC)=NO1
HY-Q41066	-2.676		C1(=CC=C(Cl)S1)C(=O)N/N=C(\C)/C1C=CC=C(C=1)NC(CC1C=CC(OC)=CC=1)=O
HY-Q48548	-2.676		N1(CCC(=O)NC2C(CC)=CC=CC=2CC)C(=O)C2=CC=CC=C2C1=O
HY-Q03377	-2.676		C12NC(C(CC(=O)NC3C=CC=C(OC)C=3)N1N=C(C1C=CC(=CC=1)C)N=2)=O
HY-Q50842	-2.676		N1(CC2C=CC=CC=2)C(=O)CSC1C1C=CC2C=C(OC)C=CC=2C=1
HY-Q42260	-2.676		C12SC3CCCCC=3C=1C(NC(C1=CC=C(C3=CC=CC(=C3)C(O)=O)O1)=N2)=O
HY-Q00173	-2.675	6-[2-(3,4-dimethoxyphenyl)ethyl]-2-(4-methylpiperazin-1-yl)-5H,6H-pyrido[4,3-d]pyrimidin-5-one	C12C=NC(=NC=1C=CN(CCC1=CC=C(OC)C(OC)=C1)C2=O)N1CCN(CC1)C
HY-Q48267	-2.675		N1C(C2C=CC=CC=2)=CSC=1SCC(=O)N1CCOCC1
HY-Q09491	-2.674	3-[3-(propan-2-yl)-3H-imidazo[4,5-b]pyridin-2-yl]-N-[(pyridin-4-yl)methyl]benzamide	C1(C2C=CC=C(C=2)C(=O)NCC2=CC=NC=C2)=NC2=CC=CN=C2N1C(C)C
HY-Q15949	-2.673		O=C1N(CC(N2CCC(OC3C=CC(C)=NN=3)C2)=O)C2C=CC=CC=2O1
HY-Q12895	-2.673	1-cyclohexyl-3-{1-[5-(piperidin-1-yl)pyrimidin-2-yl]-1H-pyrazol-4-yl}urea	N1(C=C(C=N1)NC(=O)NC1CCCCC1)C1N=CC(=CN=1)N1CCCCC1
HY-Q22444	-2.672		O=C(C1C=CC=C(N2C=CC=N2)C=1)N1CCC(COC2C=CC3=NC=CN3N=2)CC1
HY-Q17307	-2.672		S1C2C=C(F)C=C(F)C=2N=C1N1CC(OC(C2=CC=CN(C)C2=O)=O)C1
HY-Q41308	-2.67		N1C(=CC=C(C#N)C=1SCC1C=CC=CC=1)C1C=CC(=CC=1)OC
HY-Q03861	-2.67		BrC1C=CC(C2C(SCC(NC3C=CC=C(C)C=3)=O)=NC3(CCN(C)CC3)N=2)=CC=1
HY-Q04874	-2.668		C1(S(=O)(=O)C2C=CC=C(C)C=2)=C(N)N(C2N=C3C=CC=CC3=NC1=2)C1C=CC(=CC=1)F
HY-QS00391674	-2.667	HY-QS00391674	O=C(c1ccc(/C=C2/Sc3ccccc3N(Cc3cccc(Cl)c3)C2=O)cc1)N1CCN(Cc2ccc3c(c2)OCO3)CC1
HY-Q03202	-2.666		O=C1C2C=C(C(N3CCC(C(OCC)=O)CC3)=O)N(CCCOC)C=2N=C2C=CC=CN12
HY-Q26490	-2.665		ClC1C=CC(C(F)(F)F)=CC=1NC(C1=C(N)N(CC2C=CC=C(F)C=2)N=N1)=O
HY-Q17925	-2.665		BrC1C=NC(OC2CCN(C(COC3C=CC(F)=CC=3)=O)C2)=NC=1
HY-Q28678	-2.665		ClC1C=CC=C(N2CCN(C(C3=CC=CO3)C3=C(O)N4N=CN=C4S3)CC2)C=1
HY-Q28100	-2.664		FC(C1C=CC=CC=1CNC(COC(C1C=CC=C(NC(C)=O)C=1)=O)=O)(F)F
HY-Q39702	-2.664		C(=O)(C1=CC=C(Cl)C(Cl)=C1)NC1=CC=C2OCOC2=C1
HY-Q34134	-2.662		S1C=C(C)N2C=C(C3C=CC=C(NC(C4C=CC=C(OC)C=4)=O)C=3)N=C12
HY-Q20491	-2.662		S1CCN(C(CCN2C=CN3N=C(C4C=CC(F)=CC=4)C=C3C2=O)=O)CC1
HY-W597894	-2.662	Dihydroketoprofen	256.3
HY-Q20888	-2.661		FC1C=C(NC(C2=CC3C(N(C)C(=O)N(C)C=3N2CCCOC)=O)=O)C=CC=1C
HY-Q02885	-2.661	N~4~-(1,1-dioxotetrahydro-1H-1lambda~6~-thiophen-3-yl)-1-{[1-(4-methoxyphenyl)-5-oxotetrahydro-1H-pyrrol-3-yl]carbonyl}-4-piperidinecarboxamide	S1(CCC(C1)NC(=O)C1CCN(CC1)C(=O)C1CC(N(C2C=CC(=CC=2)OC)C1)=O)(=O)=O
HY-Q19641	-2.661		O=C(N1CC2CN(C3C=C(C)N=CN=3)CC2C1)OC(C)(C)C
HY-Q30772	-2.659		S1N=CC(N2CCN(CC3C=C(OC)C=C(OC)C=3)CC2)=N1
HY-Q45941	-2.658		N12C(CCC3C=CC=CC=3)=NN=C1SC(C1=CC3=CC=CC=C3O1)=N2
HY-Q19638	-2.658		O1CCC2N=C(N3CCN(C4C5N(C)C=NC=5N=CN=4)CC3)C(C#N)=CC=2C1
HY-Q44855	-2.657		C1(C2C=CC=C(C=2)NC(CC(C)(C)CC(O)=O)=O)=NN=CN1C
HY-Q27038	-2.657		O=C1CN(C2=NC3C=CC=CC=3O2)CCN1CC1C=CC=CC=1
HY-Q47510	-2.657		C(=O)(C1CC1)NC1=C(Cl)C=CC(=C1)C(=O)NC1C=CC=CC=1OCC
HY-Q41881	-2.656		C1(=C(C)NC(NC1C1=CN(C)N=C1C)=O)C(=O)NC1C=CC=CC=1
HY-QS00334997	-2.655	HY-QS00334997	Cc1ccc(cc1)S(=O)(=O)CC(=O)[N-]c(n2)sc(c23)cc([N+]([O-])=O)cc3OC
HY-QS09798867	-2.655	HY-QS09798867	CCOc1ccc(/C=C2\CCCC3C2=NN(C(=O)CN2N=NC4C(=O)N(c5cccc(F)c5)C(=O)C42)C3c2ccc(OCC)cc2)cc1
HY-Q20261	-2.654		O=C(C1CN(C2C=C(N3C=CC=N3)N=CN=2)C1)NCC1C=CC2OCOC=2C=1
HY-Q07295	-2.654		C1(C2C=CC=CC=2OC)=NN=C(SCC(=O)NC2C=CC(=CC=2)C(C)=O)N1C1C=CC(OC)=CC=1
HY-Q38397	-2.654		C1(NC2=CC=C(OC)C=C2N=1)SC1N=CC=CC=1C(O)=O
HY-Q40511	-2.653		S(=O)(=O)(C1C=CC(=CC=1)NC(=O)C1CCCO1)NC1N=CC=CN=1
HY-Q50747	-2.653		N1(C)C(SCC(=O)NC2=CC=C(C=C2)C(C)C)=NN=C1CC(=O)NC1=CC=C(C=C1)C
HY-Q17030	-2.652		O=C1C=CC(C2C=CC(C)=CC=2)=NN1C(C)C(N1CCCC1)=O
HY-Q20249	-2.652		S(C)(C1C=CC(NC2=NC(C3C=COC=3)=CS2)=CC=1)(=O)=O
HY-Q30608	-2.652		S1CCN(C(C2CCCN(C3C(C#N)=CC4C=CC=CC=4N=3)C2)=O)CC1
HY-Q41161	-2.651		C1(NC(=O)C2CC2C2=CC=C(C=C2)C(C)(C)C)SC(C(N)=O)=C(C)C=1C(OCC)=O
HY-Q48413	-2.651		C1(NC(=O)CN2N=NN=C2C2C=CC(=CC=2)Br)=C(C)N(N(C2C=CC=CC=2)C1=O)C
HY-Q39242	-2.651		C(=O)(OC1C=CC(=CC=1)C(C)=O)C1=CC(Cl)=NC2C=CC=CC1=2
HY-Q07580	-2.651		O(C)C1C=CN=C(N2CC3CN(C4C5N=CNC=5N=CN=4)CC3C2)N=1
HY-45913	-2.651	4-((4-(4-((Pyridin-3-ylmethyl)carbamoyl)phenyl)-1H-1,2,3-triazol-1-yl)methyl)benzoic acid	413.436
HY-Q06307	-2.651		O=C(COCC1C=CC=CC=1)N1CC2CN(C3C=CC4=NN=CN4N=3)CC2C1
HY-Q50599	-2.65		C(=O)(C(C)C1C=CC2C=C(C=CC=2C=1)OC)NC1C(F)=CC=C(F)C=1
HY-Q02596	-2.65		C(=O)(C1C=CC=C(OC)C=1)NC1C=CC=C(C=1)OC(CC)C(C1C=CC=CC=1)=O
HY-Q24164	-2.65		ClC1C=CC=C(N2CCN(CC(N3CCN(C4C=CC=CC=4O)CC3)=O)C2=O)C=1
HY-Q13947	-2.649		S(CC(NC1CN(C2C=C(C(F)(F)F)C=CN=2)C1)=O)C1CCCC1
HY-Q03362	-2.649		N1N(C2C=CC=C(C)C=2)C=CC(=O)C=1C(=O)NC1C=CC=CC=1C(OC)=O
HY-Q33034	-2.649		S(CC(NCC1=CC=CO1)=O)C1=C(C2C=CC(OC)=CC=2)NC(C2C=CC(OC)=CC=2)=N1
HY-Q06782	-2.649		ClC1C=CC=CC=1CN1C2N=CN(CC3C=CC=C(OC)C=3)C(=O)C=2N=N1
HY-Q19618	-2.649		FC(C1C=CN=C(N2CC3CN(C(C4C=NC5C=CC=CC=5N=4)=O)CC3C2)N=1)(F)F
HY-Q03996	-2.649		N(=CC1C=CC(N(C)C)=CC=1)NC(CCC(=O)NCC1C=CC=CC=1)=O
HY-107551	-2.647	GLI antagonist-1	COCCOC(C1=C(C)NC(CC(C2=C(C=CC=C2)OC)CC3=O)=C3C1C4=CC(O)=CC=C4)=O
HY-Q02951	-2.647		ClC1C=CC=C(C(N2CCC(N3C(=O)N(C)C(C(F)(F)F)=N3)CC2)=O)C=1
HY-Q01043	-2.647	N~1~-(6-ethyl-5-oxo-5,6-dihydropyrido[2,3-b][1,5]benzothiazepin-9-yl)-1-phenyl-1-cyclopropanecarboxamide	C1(=O)C2C=CC=NC=2SC2C=C(C=CC=2N1CC)NC(=O)C1(C2C=CC=CC=2)CC1
HY-Q46677	-2.647		C12=C(SC=C1C1=CC=CS1)N=CN(CC(=O)NC(=O)NC1C=CC=CC=1)C2=O
HY-Q38432	-2.647		S(=O)(=O)(C1C(Cl)=CC=C(Cl)C=1)N1C=CC=CC1=O
HY-Q06545	-2.647		S1C2C=CC=CC=2N=C1NC(C1COCC(=O)N1CC1C=CC=CC=1)=O
HY-Q36208	-2.646		C1(C2CCCCC=2SC=1NC(CCC(O)=O)=O)C(=O)NC1=CC=CC2C=CC=CC1=2
HY-Q19649	-2.646		O=C(C1=CC(C2C=C(OC)C=CC=2OC)=NN1)N1CCC(OC)CC1
HY-Q26999	-2.645		S1C=CC=C1C1=CC(CC(NCC2C=CC=CC=2OC)=O)=NO1
HY-75010	-2.645	(R)-4-(1-((tert-butoxycarbonyl)amino)ethyl)benzoic acid	265.308
HY-Q44808	-2.644		S(=O)(=O)(C1C=CC2=CC=CC=C2C=1)NC1C=C(OCC)C=CC=1NC(C(C)O)=O
HY-QS02683494	-2.643	(E)-3-(5-Chloro-2-methoxyphenyl)-2-((1-(7-(4-methoxybenzylidene)-3-(4-methoxyphenyl)-3,3a,4,5,6,7-hexahydro-2H-indazol-2-yl)-1-oxopropan-2-yl)thio)-7-methyl-5,6,7,8-tetrahydrobenzo[4,5]thieno[2,3-d]pyrimidin-4(3H)-one	O=C1C(C2=C(CC(C)CC2)S3)=C3N=C(SC(C)C(N(C(C4=CC=C(OC)C=C4)C5CCC/6)N=C5C6=C\C7=CC=C(OC)C=C7)=O)N1C8=CC(Cl)=CC=C8OC
HY-Q03675	-2.643		C12C(C3C=CC(=CC=3)OCC)=CSC=1N=CN(CC(=O)NC1C=C(C)C=CC=1C)C2=O
HY-Q25430	-2.641		S1C=NC2C=CC(NC(C3C=CC=C(OC)C=3OC)=O)=CC1=2
HY-Q02981	-2.64		C1(C(=O)CN(CCCC2ON=C(C(C)C)N=2)C=1N)C1SC2C(=CC=CC=2)N=1
HY-Q17104	-2.64		S(CC(N1CCOCC1)=O)C1C=CC(N2C=CC=N2)=NN=1
HY-Q41250	-2.639		C1(SC(CC)=CC=1C(OCC)=O)NC(=O)C1C2CCC(C=C2)C1C(O)=O
HY-Q18321	-2.639		FC(C1C=CC(N2CCN(C(CN3C=NC4N=CC=CC=4C3=O)=O)CC2)=NN=1)(F)F
HY-Q21888	-2.639		FC1C=NC(OC2CCC(NC(CC3C=CC4OCOC=4C=3)=O)CC2)=NC=1
HY-Q39692	-2.638		C1(CC2C(=O)NC3=CC=CC=C3C=2O)C(=O)NC2=CC=CC=C2C=1O
HY-Q15857	-2.638		FC1=C(C)N=C(N2CC3CN(C4C5CCCC=5N=C(C)N=4)CC3C2)NC1=O
HY-Q50622	-2.638		S1(=O)(=O)CC(CC(=O)NC2=CC=C(C=C2)OC)C(CC(=O)NC2C=CC=C(C)C=2)C1
HY-Q14676	-2.638		O=C(C1C=CC=C(C#N)C=1)N1C2CCC1CC(N1C=CC=N1)C2
HY-Q11400	-2.637	N-(3,5-dimethylphenyl)-1-[(5-methyl-1,2,4-oxadiazol-3-yl)methyl]-1H-pyrrole-2-carboxamide	N1(C=CC=C1C(=O)NC1C=C(C)C=C(C)C=1)CC1=NOC(C)=N1
HY-Q27322	-2.637		ClC1C=CC=CC=1CNC(CN1C(=O)C=CC(C2C=CC=CC=2C)=N1)=O
HY-Q02122	-2.635		C1(C=NC2C(=CC=C(OC)C=2)C=1O)C(NCCC1C=CC=CN=1)=O
HY-Q47108	-2.635		N12N=CN=C1N=C(C1C=CC=CC=1)C=C2N1CCCN(C(C)=O)CC1
HY-Q51245	-2.635	2-(1,3-Benzothiazol-2-yl)-1-(2,4-dihydroxy-3-methylphenyl)ethan-1-one	O=C(C1=CC=C(O)C(C)=C1O)CC2=NC3=CC=CC=C3S2
HY-Q14027	-2.635		FC(C1C=CN=C(N2CC3CN(C4N=CC=C(OC)N=4)CC3C2)N=1)(F)F
HY-Q28528	-2.634		FC(C1C=CC=C(C(NCC2C=CC(C3=CC=CO3)=NC=2)=O)C=1)(F)F
HY-Q07074	-2.634		N12N=CN(CC1=NN=C2SCC(C)=O)C1C=CC=C(Cl)C=1
HY-Q29057	-2.633		FC(C1C=CC(N2CC3CCN(C(C4CC4)=O)C3C2)=NC=1)(F)F
HY-W064974	-2.629	2-{5-[4-Amino-2-fluoro-5-nitro-3-(oxolan-2-yl)phenyl]pyrimidin-2-yl}propan-2-ol	362.36
HY-Q31498	-2.629		S(CC(NCCC1C=CC(OC)=C(OC)C=1)=O)C1N2CCN(C3C=CC=CC=3)C2=NN=1
HY-Q11645	-2.629	N-(3-chloro-4-methoxyphenyl)-2-[6-(4-methoxyphenyl)imidazo[2,1-b][1,3]thiazol-3-yl]acetamide	C12SC=C(CC(=O)NC3=CC=C(OC)C(Cl)=C3)N1C=C(C1C=CC(=CC=1)OC)N=2
HY-Q14901	-2.628		S(C)(C1CCN(C(C2C=NC3C=CC=CC=3N=2)=O)CC1)(=O)=O
HY-Q29331	-2.628		O=C(CC1C=CC(OC)=C(OC)C=1)N1CCN(C2C3N=NN(CC4C=CC=CC=4)C=3N=CN=2)CC1
HY-Q01105	-2.628	3-{[3-(4-methylphenyl)-6-oxo-1,6-dihydropyridazin-1-yl]methyl}-N-[2-(4-methylpiperidin-1-yl)ethyl]-1,2,4-oxadiazole-5-carboxamide	C1(C(NCCN2CCC(C)CC2)=O)ON=C(CN2C(=O)C=CC(C3C=CC(C)=CC=3)=N2)N=1
HY-Q22589	-2.627		S1(N(CCNC(C2(CCOCC2)C2C=CC=CC=2)=O)C2C=CC=CC=2N1C1CC1)(=O)=O
HY-Q50218	-2.626		N1(C)C2N=C(C=NC=2C(=O)N(C)C1=O)CN1C(=O)C2=CC=CC=C2C1=O
HY-Q45993	-2.626		N12N=C(SC1=NN=C2C1COC2C=CC=CC=2O1)C1COC2C=CC=CC=2O1
HY-Q48752	-2.626		N1(CC(=O)C2C=CC(=CC=2)OC)C2C=CC=CC=2N=C1Cl
HY-Q13969	-2.625		O=C(C1CN(C2C=NC3C=CC=CC=3N=2)CCO1)N1CCCCC1
HY-Q15335	-2.625		FC1=C(C2CC2)N=C(N2CCN(CC3=COC=N3)CC2)NC1=O
HY-Q40973	-2.625		N1(C)C2C=CC=CC=2C2C=C(C=CC1=2)/C=N/NC(=O)C1C=C(Cl)C=CC=1OC
HY-Q18859	-2.625		O=C(C1C=CC2C=CC=CC=2N=1)N1CCC(COC2C(C)=CC=CN=2)CC1
HY-Q47926	-2.625		N1(C(C)=O)N=C(C2=CC=C(C=C2)C(F)(F)F)OC1C1C=CC=CC=1Cl
HY-Q30991	-2.625		O=C1C2N(CC(NC3C=CC4OCOC=4C=3)=O)C=C(C3C=CC=CC=3)C=2N=CN1CC
HY-Q12260	-2.624	N-[(4-methylphenyl)methyl]-4-oxo-5-propyl-4H,5H-pyrazolo[1,5-a]quinoxaline-2-carboxamide	C12=CC(C(=O)NCC3=CC=C(C=C3)C)=NN1C1C(=CC=CC=1)N(CCC)C2=O
HY-Q21957	-2.624		S1C2C=CN=CC=2N=C1N1CCCC(C2=NC3C=CC=CC=3O2)C1
HY-Q36512	-2.624		C1(=O)OC2C=C(C=CC=2C2CCCC1=2)OCC1=CC=C(C=C1)Cl
HY-Q84344	-2.623	HY-Q84344	O=C(NC1CCCC1)[C@H]1CCCN(C(=O)C2=C3C=CN=CC3=CN=C2)C1
HY-Q03755	-2.623		N1(C[C@@]23C(C(C(C=C2)O3)C(=O)NC2C=C(C(OC)=C(OC)C=2)OC)C1=O)C1C=C(ON=1)C |&1:2,r|
HY-Q08041	-2.622		O=C(C1C=C2OCCCN2N=1)N1CCN(C2C=CC(C(C)=O)=CC=2)CC1
HY-Q03640	-2.622	4-[(4-fluorophenyl)amino]-N-[3-(2-oxopyrrolidin-1-yl)propyl]quinazoline-2-carboxamide	C1(NC2=CC=C(C=C2)F)C2C=CC=CC=2N=C(C(NCCCN2CCCC2=O)=O)N=1
HY-Q40482	-2.621		C1(C(C(O)=O)C2CC1C=C2)C(=O)N1CCN(CC1)C(C1C=CC=CC=1)C1C=CC=CC=1
HY-Q10855	-2.621	3-methoxybenzyl 2,5-dimethyl-1,1-dioxo-1,2-dihydro-1lambda~6~,2,6-thiadiazine-4-carboxylate	S1(=O)(=O)N(C)C=C(C(C)=N1)C(=O)OCC1C=CC=C(OC)C=1
HY-Q05273	-2.621	1-(3-chlorophenyl)-4-{3-[3-(1-ethyl-1H-pyrazol-5-yl)phenyl]-1,2,4-oxadiazol-5-yl}pyrrolidin-2-one	N1C(C2=CC=CC(=C2)C2=CC=NN2CC)=NOC=1C1CC(N(C2C=CC=C(Cl)C=2)C1)=O
HY-Q23302	-2.62		S1C=CC=C1C1CCN(C(C2=CC(=O)C3C=CC=CC=3O2)=O)C1
HY-Q05092	-2.62	N-cyclohexyl-1-[1-(pyridin-3-yl)-1H-pyrrole-2-carbonyl]piperidine-4-carboxamide	C1(=CC=CN1C1=CC=CN=C1)C(=O)N1CCC(CC1)C(=O)NC1CCCCC1
HY-Q08983	-2.62	3-[3-(4-methoxyphenyl)-5H,6H,7H,8H-[1,2,4]triazolo[4,3-a]pyrazine-7-carbonyl]piperidine	N12CCN(CC1=NN=C2C1C=CC(=CC=1)OC)C(=O)C1CCCNC1
HY-Q20436	-2.619		FC(C1C=C(N2CCN(C(C3=CC(C4C=CC=C(OC)C=4)=NN3C)=O)CC2)N=CN=1)(F)F
HY-Q01136	-2.619		C1(C2CCCC=2SC=1NC(=O)C(C)(C)C)C(=O)NC1C=CC=C(C)C=1
HY-Q22620	-2.618		S1C=C(C2C=CC=C(NC(C3C=C(C)C(F)=CN=3)=O)C=2)N=C1C
HY-Q44379	-2.618		C1(C(C(C)C)NC(=O)C2C=CC(Cl)=CC=2Cl)=NN=C(SCC(=O)NC2SC(C)=CN=2)N1
HY-Q06258	-2.617		N1=C(SCC(=O)NC2CCCCCC2)NC(C(C2C=CC=CC=2)=C1N)=O
HY-Q41161	-2.616		C1(NC(=O)C2CC2C2=CC=C(C=C2)C(C)(C)C)SC(C(N)=O)=C(C)C=1C(OCC)=O
HY-Q12266	-2.616	7-(naphthalen-1-yl)-2-phenyl-[1,2,4]triazolo[1,5-a]pyrimidine	N12C(=CC=NC1=NC(C1C=CC=CC=1)=N2)C1=CC=CC2C=CC=CC1=2
HY-Q01971	-2.615	ethyl 1-[2-methoxy-5-(5-phenyl-1,3,4-oxadiazol-2-yl)benzenesulfonyl]piperidine-3-carboxylate	S(=O)(=O)(N1CCCC(C(OCC)=O)C1)C1C(OC)=CC=C(C=1)C1=NN=C(C2C=CC=CC=2)O1
HY-Q23403	-2.615		O=C1C=CC=NN1CCCNC(C1C=CC2OCOC=2C=1)=O
HY-Q15982	-2.614		O=C1C=CC(C2C=CC=NC=2)=NN1C(C)C(N1CCN(CC2C=CC=CC=2)CC1)=O
HY-Q25799	-2.614		O=C(C1=CC=CO1)N1CCN(C(C2CN(C3C=C(N4C=CN=C4)N=CN=3)C2)=O)CC1
HY-Q48692	-2.614		C1(NC(CSC2SC=C(C)N=2)=O)SC2CCCCC=2C=1C#N
HY-Q16914	-2.614		ClC1C=C(C(N2CCN(C3C=CC(C(C)=O)=CC=3)CC2)=O)C=NC=1OC1CCOCC1
HY-Q15504	-2.613		O=C(C(C)OC1C=CC(C)=CC=1OC)N1CC2CN(C3N=CC=CN=3)CC2C1
HY-QS00636515	-2.612	HY-QS00636515	CC1OC(OC2C(O)CC(OC3C(O)CC(OC4CCC5(C)C(CCCC56CCC5(C)C(C7=CC(=O)OC7)CCC5(O)C6)C4)OC3C)OC2C)CC(O)C1O
HY-Q20087	-2.612		S(CC1C=CC=CC=1)(N(C)C1CCN(C2C3C=CNC=3N=CN=2)C1)(=O)=O
HY-Q60679	-2.612	HY-Q60679	O=C(NCC1=CC=C(C(=O)N2CCOCC2)C=C1)C1=CC=C2SN=CC2=C1
HY-Q44739	-2.612		C(=O)(OC(C)C1CCC(CCCC)CC1)C1C=CC=CC=1C(O)=O
HY-Q26826	-2.611		O=C(C1C=CC2=NC(C(C)(C)C)=CN2N=1)N1CCN(C2C=CC3=NN=CN3N=2)CC1
HY-Q48614	-2.61		C1(NC(=O)CN2CC3(CC2CC(C3)(C)C)C)SC2CC(C)CCC=2C=1C(OCC)=O
HY-Q02804	-2.609	N-(1-{2-[3-(3-chlorophenyl)-1,2,4-oxadiazol-5-yl]pyrrolidin-1-yl}-1-oxopropan-2-yl)benzamide	N1C(C2C=CC=C(Cl)C=2)=NOC=1C1CCCN1C(=O)C(C)NC(C1C=CC=CC=1)=O
HY-Q08640	-2.609	N-[2-(4-fluorophenyl)imidazo[1,2-a]pyridin-3-yl]-3,4,5-trimethoxybenzamide	C1(NC(=O)C2=CC(OC)=C(C(OC)=C2)OC)=C(C2C=CC(=CC=2)F)N=C2C=CC=CN12
HY-Q52804	-2.609	HY-Q52804	CC1=C(C(=O)NCCNS(C)(=O)=O)N=C2C=CC(Cl)=CN21
HY-Q04859	-2.609	2-{3-[(2-chloro-4-fluorophenyl)methyl]-2-oxoimidazolidin-1-yl}-N-(3-phenylpropyl)acetamide	C1(=O)N(CCN1CC1C=CC(=CC=1Cl)F)CC(NCCCC1C=CC=CC=1)=O
HY-Q46414	-2.608		N12C(C3C=CC(=CC=3)OC)=NN=C1SC(C(CC)C1C=CC=CC=1)=N2
HY-Q29206	-2.608		ClC1C=CC2N=C(NC3CCN(C4CCOCC4)C3)OC=2C=1
HY-Q45630	-2.608		C1(C2C=CC(=CC=2)NC(=O)C2CC=CCC2C(O)=O)SC2=CC=CC=C2N=1
HY-Q32902	-2.608		ClC1C=CC(C(NC2=C(C(NC3C=CC=CC=3OC)=O)OC3=CC=CN=C23)=O)=CC=1
HY-Q32421	-2.606		ClC1C=CC2=NC(N3CCCC(C(N4CCSCC4)=O)C3)=CN=C2C=1
HY-Q33183	-2.606		ClC1C=C(NC(C2=C(NC(CCC(OCC)=O)=O)C3C=CC=CC=3O2)=O)C=CC=1F
HY-Q33970	-2.605		N1(CC2C=CC=CC=2)C(=O)C2CCC3(OCCO3)CC2C1=O
HY-Q32068	-2.605		FC(C1N2N=C(C=CC2=NN=1)N1CCC2CN(C3C=CC(C#N)=CN=3)CC12)(F)F
HY-Q72664	-2.604	HY-Q72664	O=C(NCC1CC1)C1=CN=C2SN=NC2=C1
HY-QS03616314	-2.604	HY-QS03616314	NS(=O)(=O)c1ccc(CNC(=O)C2CC(=O)Nc3cc(F)ccc32)cc1
HY-Q21375	-2.604		S1C=CC=C1C1C=CC(C(NCC2C=C(C3=CC=NN3C)C=NC=2)=O)=CC=1
HY-Q07015	-2.603		S(CCNC(C1C=CC(F)=CC=1F)=O)(N1CCN(C2N=CC=CN=2)CC1)(=O)=O
HY-Q42360	-2.603		S(=O)(=O)(C1C=CC(=CC=1)NC(=S)NC(=O)CC1=CC=CC2C=CC=CC1=2)NC1C=C(C)ON=1
HY-Q28140	-2.603		S(C(F)F)(C1C=CC=CC=1C(NC1C=CC2CCN(C(OC)=O)CC=2C=1)=O)(=O)=O
HY-Q05696	-2.602		C1(=C(C)C=C(NC1=O)C)C(=O)NC1CCN(CC1)CC1=CC=C(C(OC)=C1)OC
HY-Q46316	-2.601		C12SC(C)=C(C)C1=C(N=C(SCC(C)=O)N=2)SCC(C)=O
HY-Q06368	-2.601	N-{2-[5-(6-methoxy-1H-indol-2-yl)-1,2,4-oxadiazol-3-yl]ethyl}-N-methyl-1-phenylcyclopropane-1-carboxamide	C1(C2C=CC=CC=2)(CC1)C(=O)N(C)CCC1=NOC(C2=CC3C(=CC(=CC=3)OC)N2)=N1
HY-Q13763	-2.6		FC(C1C=CN=C(N2CC3CN(CC4C=CN(C)C(=O)C=4)CC3C2)N=1)(F)F
HY-W009022	-2.6	Diantipyrylmethane	388.47
HY-Q17507	-2.599		S(CC(N1CCC(C)CC1)=O)C1C2C(N(C)C(=O)N(C)C=2N=C(C)N=1)=O
HY-Q36244	-2.599		C1(OC2C(=CC=C(C)C=2)N=1)C1C=CC(=CC=1O)NC(=O)C1C=C(OC)C(OC)=C(OC)C=1
HY-Q18105	-2.598		O1CCOC2C=CC(NC3C=C(C4CCOCC4)N=C(C4CC4)N=3)=CC1=2
HY-Q14616	-2.598		S1C(N2CC3C(=O)N(C4C=CC=CC=4)C(=O)C3C2)=NC(C2CC2)=N1
HY-Q03689	-2.597		N1(CC2C=CC=CC=2)C(C)=CC(NCC2C=CC=CC=2)=CC1=O
HY-Q50415	-2.597		C12=NN=C(SCC(=O)NC3C=CC=C(C)C=3)N1C1C(=CC=CC=1)N2C
HY-Q13401	-2.597		O=C(C)N1CC2CC(C)N(C3C4N(C)C=NC=4N=CN=3)C2C1
HY-Q50411	-2.596		N1=C(N)C2=CC=CC=C2/C/1=N/NC(COC1C=CC=CC=1OCC)=O
HY-Q19156	-2.596		S(CC(N1CC(C)CC(C)C1)=O)C1N2C(C(C(C)C)N=C2C2C=CC=CC=2N=1)=O
HY-Q48595	-2.595		C1(OC2=CC=C(Cl)C=C2O1)(C(F)(F)F)NC(=O)N1CCCC(C(OCC)=O)C1
HY-Q16714	-2.594		FC(C1C=CC=C(N2CCN(CC3C=CN=CC=3)CC2)C=1)(F)F
HY-Q31337	-2.594		O=C1C=CC(C2C=CC=C3C=CC=CC=23)=NN1CC(NC1C=CC2OCCOC=2C=1)=O
HY-Q18927	-2.594		O=C(C1C=C(C2=CC=CO2)ON=1)N1CCCN(C2CCC2)CC1
HY-W030965	-2.593	4,7-Dimethoxy-N-(pyridin-2-ylmethyl)benzo[d]thiazol-2-amine	301.369
HY-Q07778	-2.593		S(C(C)C)(=O)(=O)N1CCN(CC1)CC1OC(CN2CCCCCC2)=CC(=O)C=1O
HY-Q08129	-2.593	N-(4-ethoxyphenyl)-2-{5-hydroxy-3-methyl-1-[4-(4-methylphenyl)-1,3-thiazol-2-yl]-1H-pyrazol-4-yl}acetamide	N1(N=C(C(CC(=O)NC2=CC=C(C=C2)OCC)=C1O)C)C1SC=C(C2C=CC(=CC=2)C)N=1
HY-Q04446	-2.592		FC(C1C=CN=C(OC2CCN(C(CNC(C3C=CC=CC=3)=O)=O)C2)C=1)(F)F
HY-Q11820	-2.591	ethyl 4-{4-[3-(2,3-dimethoxyphenyl)-1,2,4-oxadiazol-5-yl]quinolin-2-yl}piperazine-1-carboxylate	N1=C(ON=C1C1C=CC=C(OC)C=1OC)C1=C2C=CC=CC2=NC(N2CCN(CC2)C(OCC)=O)=C1
HY-Q02558	-2.59	2-[6-(5-methyl-1,3,4-oxadiazol-2-yl)-1H-indol-1-yl]-1-[4-(pyrimidin-2-yl)piperazin-1-yl]ethan-1-one	N1(CC(=O)N2CCN(CC2)C2N=CC=CN=2)C=CC2=CC=C(C=C12)C1OC(C)=NN=1
HY-Q03149	-2.589	N-(3,5-dimethoxyphenyl)-4-[4-(dimethylcarbamoyl)-5-methyl-1,3-oxazol-2-yl]piperidine-1-carboxamide	C1(=C(C)OC(C2CCN(CC2)C(=O)NC2C=C(OC)C=C(OC)C=2)=N1)C(=O)N(C)C
HY-QS02957225	-2.589	HY-QS02957225	Cc1cc(=O)n2nc(Sc3cc(F)ccc3F)sc2n1
HY-Q19661	-2.588		O=C(C1C=C2OCCCN2N=1)N1CCC(C2C=CC3=CC=CN=C3N=2)CC1
HY-Q02056	-2.588		S1C=C(CC2C=CC=C(OC)C=2)N=C1NC1C=CC=CN=1
HY-Q24173	-2.588		S1C=CC=C1C1C=C(CNC(CCC2C=CC=CC=2)=O)N(C)N=1
HY-Q38352	-2.587		C12C3CC(C)(C)OCC=3SC=1N=C(SC)N(C1CCCCC1)C2=O
HY-W140524	-2.587	2,2'-Methylenebis(4-aminophenol) dihydrochloride	303.188
HY-Q29496	-2.587		FC1C=CC(OCC2CCN(C3C=C(C(F)(F)F)N=C(C)N=3)C2)=NC=1
HY-Q36931	-2.587		C12NC(C3=CC=C4OCOC4=C3)NC(=O)C=1SC(=S)N2C1C=CC=CC=1
HY-Q24236	-2.587		S(CC(NC(C)(C)C)=O)C1N(CCOC)C(=O)C2NC3C=CC=CC=3C=2N=1
HY-Q42206	-2.586		C1(C(=O)NC2C=CC(=CC=2)C(C)=O)=C(N)C2C(=NC3CCC(CC)CC=3C=2)S1
HY-W580864	-2.586	1-(Phenylmethyl)-4-(3-carboxycyclobutyl)-1-piperidinecarboxylate	317.384
HY-Q38190	-2.585		C(NCCCOC(C)C)(=S)NC1C=CC(=CC=1)OC1C=CC=CC=1
HY-Q38450	-2.584		N1=C(SCC(=O)NC2=CC=C3CCCC3=C2)NC(=O)C(CC2C=CC=CC=2)=C1O
HY-Q06448	-2.584		C1(=NN=C(NC(CC2=CC=C(C=C2)OC)=O)S1)S(CC)(=O)=O
HY-Q15986	-2.582		S(C1CC1)(N(C)C1CCN(C2C3C=CC=CC=3N=CN=2)C1)(=O)=O
HY-Q50536	-2.582		C(=O)(NCC1C=CC=CC=1C)N1CCN(CC1)C1C=CC=CC=1OC
HY-Q46523	-2.582		N12N=C(CCCC3C=CC=CC=3)SC1=NN=C2C1CCCN(C1)S(C)(=O)=O
HY-Q40487	-2.581		C12N=C(C3C=CC(OC)=C(OC)C=3)C=C(C(F)(F)F)N1N=CC=2C(=O)NCC1C(C)=NN(C)C=1C
HY-Q32892	-2.58		O=C(CN1C(C2=NN=C(CC(C)C)O2)=CC2C=CC=CC1=2)NCC1C=CC2OCOC=2C=1
HY-Q35213	-2.58		C12N=C(SCC(=O)N3CCCCC3)N=NC=1C1C(=CC=CC=1)N2C
HY-Q11549	-2.579	6-(azepane-1-sulfonyl)-2-butyl-2H,3H-[1,2,4]triazolo[4,3-a]pyridin-3-one	N12C=C(C=CC1=NN(CCCC)C2=O)S(=O)(=O)N1CCCCCC1
HY-Q31610	-2.579		S1C2C=CC=C(SC)C=2N=C1N1CCOC(C(N2CCCC2)=O)C1
HY-Q20083	-2.579		S1C=CC=C1C1C=CC(=O)N(CCCNC(COC2C=CC=CC=2)=O)N=1
HY-Q31042	-2.578		S1C=CC=C1CNC(CCCCN1C(=O)C2C=CC=CC=2N(CC2C=CC=CC=2C)C1=O)=O
HY-Q22440	-2.577		ClC1C=C(C2C=C3C(=NC=CN3N=2)SCC#N)C=CC=1OCC
HY-Q00007	-2.576		O=C1C=C(CN2CCN(C3C=CC=CC=3)CC2)N(CC(NC2C(C)=CC(C)=CC=2C)=O)C=C1OC
HY-Q01486	-2.576	1-[4-chloro-3-(5-phenyl-1,3,4-oxadiazol-2-yl)benzenesulfonyl]piperidine-4-carboxylic acid	S(=O)(=O)(C1=CC=C(C(=C1)C1=NN=C(C2C=CC=CC=2)O1)Cl)N1CCC(CC1)C(O)=O
HY-Q19069	-2.575		ClC1C=CC=C(NC(NCCN2C(=O)C=CC=N2)=O)C=1C
HY-Q46273	-2.575		N12C(C3CCN(CC3)S(C)(=O)=O)=NN=C1SC(C1=CC=CC3=CC=CN=C13)=N2
HY-Q19684	-2.575		S(C)(C1C=CC=C2SC(N3CCC(COC4C(C)=CC=CN=4)CC3)=NC=12)(=O)=O
HY-QS07503426	-2.575	HY-QS07503426	O=C(CC1(O)C(=O)Nc2ccc(Cl)cc21)c1ccc(-c2ccccc2)cc1
HY-Q03444	-2.574		C1(N2CCN(CC2)CC(NCCC2C=CC=CC=2)=O)N=C(C2=CC=CO2)C2=C(CCC2)C=1C#N
HY-Q41365	-2.574		N12C(SCC(C3C=CC(=CC=3)Cl)=N1)=NN=C2C(C)OC1C=CC=CC=1
HY-Q38982	-2.574		N1(C2C=CC=C(C=2)C(=O)NC2C=CC=C(Cl)C=2C)C(=O)C2C3CC(CC3)C2C1=O
HY-Q11525	-2.573	N-(3,4-dimethoxyphenyl)-1-methyl-4-oxo-1H,4H-chromeno[4,3-b]pyrrole-2-carboxamide	C12C=C(C(=O)NC3C=CC(OC)=C(OC)C=3)N(C)C=1C1C(=CC=CC=1)OC2=O
HY-Q65603	-2.572	HY-Q65603	O=C1N=C2SCCN2C=C1CC(=O)N1CCC2=CC=CC=C2C1
HY-Q44211	-2.572		C12OC(C3=CC=C4OCOC4=C3)NC3C=CC(Br)=CC=3C1=NN=C(SCC)N=2
HY-Q17842	-2.572		S1C=CC(C2CCN(C(C3C=CC=C(N(C)C)C=3)=O)CC2)=C1
HY-Q04111	-2.571	2-(2-methoxyphenyl)-N-(4-{5-methyl-4-[(1H-pyrazol-1-yl)methyl]-1,3-oxazol-2-yl}phenyl)acetamide	N1=C(C2C=CC(=CC=2)NC(=O)CC2C=CC=CC=2OC)OC(C)=C1CN1C=CC=N1
HY-Q13871	-2.571		S1(CCN(C(OC2CCOC2)=O)CCC1C1=CC=CS1)(=O)=O
HY-Q50545	-2.571		S1(=O)(=O)CC(C)C(=O)N1C1=CC=C(OC)C(=C1)S(=O)(=O)N(C)CCC1=CC=NC=C1
HY-Q06860	-2.57		BrC1C=NC(N2CC3C(=O)N(C4C=CC=CC=4)C(=O)C3C2)=NC=1
HY-Q15093	-2.57		O=C(C1C=CC(OC2CCOCC2)=NC=1)NC1C=CC=C(C(C)=O)C=1
HY-Q36022	-2.57		C(=S)(NC1C=C(C)C=C(C)C=1O)NC(COC1C=CC(C)=CC=1C)=O
HY-Q60642	-2.569	HY-Q60642	COC1=C(OCCNC(=O)C2=CC3=C(C4=C(N=C3)NC=C4)N2C)C=CC=C1
HY-Q28430	-2.569		FC1C=CC=C(CN2C(=O)C=CC(C(NCC3C=CC4OCOC=4C=3)=O)=N2)C=1
HY-Q14123	-2.568		FC1(CC(C(N2CC3CN(C4C=CC(C5CC5)=NN=4)CC3C2)=O)C1)F
HY-QS02683494	-2.567	(E)-3-(5-Chloro-2-methoxyphenyl)-2-((1-(7-(4-methoxybenzylidene)-3-(4-methoxyphenyl)-3,3a,4,5,6,7-hexahydro-2H-indazol-2-yl)-1-oxopropan-2-yl)thio)-7-methyl-5,6,7,8-tetrahydrobenzo[4,5]thieno[2,3-d]pyrimidin-4(3H)-one	O=C1C(C2=C(CC(C)CC2)S3)=C3N=C(SC(C)C(N(C(C4=CC=C(OC)C=C4)C5CCC/6)N=C5C6=C\C7=CC=C(OC)C=C7)=O)N1C8=CC(Cl)=CC=C8OC
HY-Q28022	-2.567		S1C=CC=C1C1CC1C(N1CCN(C(C2C=CC=C3C=CC=CC=23)=O)CC1)=O
HY-Q39766	-2.567		C12CC1C1C(C(O)=O)C(C(=O)NC3=CC=C4CCCC4=C3)C2C=C1
HY-Q09395	-2.567	5-[1-(2,6-dimethoxybenzoyl)pyrrolidin-2-yl]-3-(4-methoxyphenyl)-1,2,4-oxadiazole	C(=O)(C1C(=CC=CC=1OC)OC)N1CCCC1C1ON=C(C2C=CC(=CC=2)OC)N=1
HY-Q21445	-2.566		S(CC(N1CCC(C)CC1)=O)C1N(C)C(C2=CNC3C=CC=CC2=3)=NN=1
HY-Q34063	-2.566		C(NCC1=CC=CO1)(=S)N/N=C(\C)/C1C=CC(=CC=1)OC
HY-Q13756	-2.566		FC(C1C=CN=C(N2C3CCC2CC(N2C=CC=N2)C3)C=1)(F)F
HY-Q34772	-2.565		S(=O)(=O)(C1C=CC(=CC=1)NC(=O)C(C)OC1=CC=C(C=C1)F)NC1SC=CN=1
HY-Q24532	-2.565		O=C1C=CC(C2C=CC(C)=CC=2)=NN1CCCC(NC1C=CC=C(C)C=1C)=O
HY-Q56151	-2.565	HY-Q56151	CC(C)C(=O)NC[C@H]1CC[C@H](C(=O)N2CCC3(CC2)CC2=CC=CC=C2C3=O)CC1
HY-Q48552	-2.565		N1=C(SCC(=O)C2C=CC(=CC=2)Br)NN=C1C1C=CC=CC=1Cl
HY-Q47934	-2.565		N1C(C2C=CC(=CC=2)NC(=O)C2CC(C)=CCC2C(O)=O)=CN2C=CC=C(C)C=12
HY-Q46066	-2.564		C12=NC3=CC=CC=C3N1C(=CC(C)=C2C#N)SC1NC2=CC=CC=C2N=1
HY-Q46318	-2.564		S1C(CN2C3C=CC=CC=3N=C2)=NN=C1NC1C=CC=CC=1
HY-Q25748	-2.563		S(CC1C=CC=C(C)C=1)(NC1=CN2N=C(C)C=C2N=C1)(=O)=O
HY-Q18202	-2.563		O=C(C1=CC=CC2NC=CC1=2)NC1CCN(C2C=C3CCCCC3=NN=2)CC1
HY-Q37177	-2.563		C12N=CN=C(SCC(=O)NNC(=O)C3C=CC(=CC=3)Cl)C=1C(=C(C)S2)C
HY-Q15841	-2.561		FC1C=CC(CCC(N(C)C2CN(C3C=CC(C)=NN=3)C2)=O)=CC=1C
HY-Q30760	-2.561		O=C1C=CC=NN1CC(N1CC2(CC(C3C=CC=CC=3)C2)C1)=O
HY-Q43139	-2.561		C(=O)(NC1C=CC=CC=1)C1=CC=CC=C1NC(CC1C=CC(OC)=CC=1)=O
HY-QS00024859	-2.561	HY-QS00024859	CC12CCC3C(CC=C4CC(O)CCC43C)C1C/C(=C\c1ccc(OC(F)F)cc1)C2=O
HY-Q19156	-2.56		S(CC(N1CC(C)CC(C)C1)=O)C1N2C(C(C(C)C)N=C2C2C=CC=CC=2N=1)=O
HY-Q48213	-2.56		N1(C2C=CC=CC=2N=C1)S(=O)(=O)C1C=CC2OCCOC=2C=1
HY-Q24158	-2.56		FC1C=CC(N2C(C)=NC3C=CC(NC(C4CC4)=O)=CC=3C2=O)=CC=1
HY-Q48438	-2.56		C1(C(=O)NC2C=CC3=C(OC(=O)C=C3C(F)(F)F)C=2)N=CN(C2C=CC(C)=CC=2)N=1
HY-Q20782	-2.559		S1C2C=CC=CC=2C(N2CCN(C(C3C=C4CCCC4=NN=3)=O)CC2)=N1
HY-Q47002	-2.559		C1(C(=O)NC2C=CC=CC=2CC)C2CCC(C(C)(C)C)CC=2SC=1NC(=O)CN1CCOCC1
HY-Q27527	-2.559		O=C(C1C=CC2OCOC=2C=1)N1CCC(N2C=NC3C=CC=CC2=3)C1
HY-Q15208	-2.558		FC(C1C=CN=C(N2CC(NC(C3C=CC=CN=3)=O)C2)C=1)(F)F
HY-Q31868	-2.558		FC(C1C=CC(N2CC3CCN(C(CC4C=CC(OC)=C(C)C=4)=O)C3C2)=NC=1)(F)F
HY-Q56132	-2.558	HY-Q56132	O=C(C1=CC(OC2CCCC2)=CN=C1)N1CCC2(CC1)CC1=CC=CC=C1C2=O
HY-Q05395	-2.557		C12CC1C1C(C(=O)NC3C=CC(=CC=3)OC3C(C)=CC=CC=3C)C(C(O)=O)C2C=C1
HY-Q32021	-2.556		ClC1C=CC=C2SC(N3CCCN(S(C4CC4)(=O)=O)CC3)=NC=12
HY-Q16464	-2.556		S(CC1C=CC=C(C(F)(F)F)C=1)(N1CC2C=NC=NC=2C1)(=O)=O
HY-Q49330	-2.556		N12C(CC)=NN=C1SC(C1=CC=C(C)C(=C1)NC(=O)C1=CC3=CC=CC=C3O1)=N2
HY-Q16088	-2.555		O=C1C=C(N2CC(N3C(C(C)C)=NC4C=CC=CC3=4)C2)N=CN1C
HY-Q18236	-2.555		O=C(C1C=CC=C(OC)C=1)NCC1C=CN=C(C2=CN(C)N=C2)C=1
HY-Q05678	-2.555		N12C=C(C)C=CC1=NC(C)=C2C(=O)NN=CC1C=CC=CC=1OC
HY-Q11725	-2.554	N-(4-chloro-2-fluorophenyl)-2-(2-methylpropyl)-1-oxo-1H,2H,3H,4H-pyrrolo[1,2-a]pyrazine-7-sulfonamide	S(=O)(=O)(NC1C=CC(Cl)=CC=1F)C1=CN2CCN(CC(C)C)C(=O)C2=C1
HY-Q31715	-2.554		ClC1C=CC=C2SC(N3CC(CN4C=C(C)C=N4)C3)=NC=12
HY-Q01791	-2.554	1-[2-(3-phenylpiperazin-1-yl)pyridine-4-carbonyl]-4-(pyrimidin-2-yl)-1,4-diazepane	N1(CCNC(C2C=CC=CC=2)C1)C1=NC=CC(=C1)C(=O)N1CCCN(CC1)C1N=CC=CN=1
HY-Q16852	-2.553		ClC1C=CC(CNC(N(C)C2CN(C3C=CC(C)=NN=3)C2)=O)=CC=1
HY-Q42930	-2.553		N(C1CCCCC1NC(COC1C=CC=C(C)C=1)=O)C(COC1C=CC=C(C)C=1)=O
HY-Q02248	-2.553	2-(3,4-dimethylphenyl)-N-(3-ethoxypropyl)-3-oxo-2H,3H,5H-pyrazolo[4,3-c]quinoline-8-carboxamide	C12=CNC3=CC=C(C(NCCCOCC)=O)C=C3C1=NN(C1C=CC(C)=C(C)C=1)C2=O
HY-Q35397	-2.552		N1(C2C=CC(Cl)=C(Cl)C=2)C(=O)C2CC(C)=C(C)CC2C1=O
HY-Q32162	-2.551		O(C)C1C=CC2N=CC=C(N3CCC4CN(C5C=CC=CN=5)CC34)C=2C=1
HY-Q20880	-2.551		FC1C(CC)=NC=NC=1N(C)C1CN(C2C=CC3=NN=C(C4C=CC=NC=4)N3N=2)C1
HY-Q48041	-2.551		N1(N=CC(C(C)=O)=C1C)C1C=C(OC2C=CC=CC=2)N=C(C2C=CC=CC=2)N=1
HY-Q13954	-2.549	3-ethyl-1-(6-{2-oxo-2-[4-(pyrimidin-2-yl)piperazin-1-yl]ethoxy}pyridin-3-yl)urea	C1(N=CC=CN=1)N1CCN(CC1)C(=O)COC1C=CC(=CN=1)NC(NCC)=O
HY-Q19915	-2.549		S1C2C=CN=CC=2N=C1N1CCN(CC2C=CC=CC=2)C(=O)C1
HY-Q26914	-2.549		S1C2C=CC=C(C(F)(F)F)C=2N=C1N1CC(OC(CC2=CC=CS2)=O)C1
HY-Q27617	-2.549		ClC1C=CC=CC=1NC(CSC1N(CCOC)C(=O)C2OC3C=CC=CC=3C=2N=1)=O
HY-Q39766	-2.549		C12CC1C1C(C(O)=O)C(C(=O)NC3=CC=C4CCCC4=C3)C2C=C1
HY-Q21946	-2.548		O=C(C(C)C)NC1C=CC(NC2C=CC(N3C(C)=CC(C)=N3)=NN=2)=CC=1
HY-Q02537	-2.548		C1(NC(=O)CC2C(=O)OC3C(=C(OC)C=C(C)C=3)C=2C)=C(C)N(N(C2C=CC=CC=2)C1=O)C
HY-Q47774	-2.547		C1(NC2N=C3C=CC(OC)=CC3=C(C)N=2)=NC(CC(=O)N1)C(=O)NC1C=CC=CC=1
HY-Q23919	-2.547		O=C(C1C=CC2OCOC=2C=1)NC1C=NC(OC)=NC=1OC
HY-Q38764	-2.547		C12SC3=C(CCC(C)C3)C1=C(N)N=C(SCC(C1C=CC=CC=1)=O)N=2
HY-Q32074	-2.546		N1C=CC2C=CC=CC=2C=1N1CCC2CN(C3C=CC=CN=3)CC12
HY-Q29644	-2.546		S1C2C=C(F)C=C(F)C=2N=C1N1CCOC(C(NC2CC2)=O)C1
HY-Q06953	-2.545	N-[4-(3,4-dimethoxyphenyl)-1,3-thiazol-2-yl]-2-(2-oxo-2,3-dihydro-1,3-benzoxazol-3-yl)acetamide	N1(CC(=O)NC2SC=C(C3C=CC(=C(OC)C=3)OC)N=2)C2C=CC=CC=2OC1=O
HY-Q04205	-2.545		S1(=O)(=O)C=CC(NC(COC2=C(Cl)C=C3C(OC(C=C3C3C=CC=CC=3)=O)=C2)=O)C1
HY-Q24227	-2.545		O=C1CN(C2C=NC3C=CC=CC=3N=2)CCN1CC1C=CC=CC=1
HY-Q14823	-2.544		S(C1=CN(CC)C(C)=N1)(N1CCCC(C2C=CN(C)N=2)C1)(=O)=O
HY-Q45069	-2.544		C1(C2C=C(OC)C(O)=C(Br)C=2)SC2=CC=CC=C2N=1
HY-QS03527695	-2.544	HY-QS03527695	O=C([C@H]1C[C@@H]1c1ccc(F)cc1)N1CCC(n2c(=O)[nH]c3ccccc32)CC1
HY-Q04674	-2.544		N12C(C3C=CC(C)=CC=3)C=C(C3C=CC(=CC=3)Cl)NC1=NN=N2
HY-Q09015	-2.544	8-chloro-4-[(4-fluorophenyl)amino]quinoline-2-carboxylic acid	N1C(C(O)=O)=CC(=C2C=CC=C(Cl)C=12)NC1=CC=C(C=C1)F
HY-Q16148	-2.543		S(C)(N1CCC(C(N2CCC(OC3C=CC(C)=NN=3)C2)=O)CC1)(=O)=O
HY-Q36898	-2.542		C1(=N/C2C=CC=CC=2)/SC(C(=O)NC2C=CC=CC=2F)CC(=O)N/1C
HY-Q15138	-2.541		S(CC1=CC=CO1)(C1CCN(C(C2CCC=CC2)=O)C1)(=O)=O
HY-Q26154	-2.541		S(CC(N1CCOCC1)=O)C1C2C=CC=CC=2C(C2C=CC=CC=2)=NN=1
HY-Q10372	-2.541	2-(2-ethyl-6,7-dihydro-1H-[1,4]dioxino[2,3-f][1,3]benzimidazol-1-yl)-1-piperidino-1-ethanone	N1(CC(=O)N2CCCCC2)C2C=C3OCCOC3=CC=2N=C1CC
HY-Q60615	-2.54	HY-Q60615	CN(CC1=CC=CC=C1)C(=O)C1=CC=C(NC(=O)C2=NC=C3NN=CC3=C2)C=C1
HY-Q02404	-2.54		C12C=C(C=CC=1OCO2)C=NNC(CC1=CC=C(C=C1)F)=O
HY-Q43114	-2.54		C(=O)(NC1C(OC)=CC=C(OC)C=1)C1=CC=CC=C1OCCOC1C=CC=CC=1
HY-Q32430	-2.539		O=C1C2C=CC=CC=2N=C(C)N1CC1CCN(C2C3C=CN(C)C=3N=CN=2)CC1
HY-Q27420	-2.539		S(CC(NCCC1C=CC=CC=1)=O)C1N(C2C=CC=CC=2OC)C=CN=1
HY-Q07121	-2.538		FC1C=CC(C(N2CCN(C3C=CC=CC=3OC)CC2)=O)=NC=1C
HY-WAA0052	-2.538	(3R,4S)-1-(Tert-butoxycarbonyl)-4-phenylpyrrolidine-3-carboxylic acid	O=C(N1C[C@H](C(O)=O)[C@@H](C2=CC=CC=C2)C1)OC(C)(C)C
HY-Q07565	-2.537		FC1C=CC(C2C=C3C(N(CCC(N4CCC5C=CC=CC=5C4)=O)C=CN3N=2)=O)=CC=1
HY-Q32259	-2.536		S1C2C(CC(C)(C)CC=2N=C1NC(C1C=CC=C2C=CC=CC=12)=O)=O
HY-Q12821	-2.536	ethyl 4-(7-methyl-5-oxo-5,6,7,8-tetrahydroquinazolin-2-yl)piperazine-1-carboxylate	C1(N=CC2=C(CC(C)CC2=O)N=1)N1CCN(CC1)C(OCC)=O
HY-Q07043	-2.535	1-(2-methoxyethyl)-3-{4-[2-(3-methylphenoxy)acetyl]-1,4-diazepan-1-yl}pyrrolidin-2-one	C1(=O)N(CCOC)CCC1N1CCCN(C(=O)COC2C=CC=C(C)C=2)CC1
HY-Q44893	-2.535		C12C(OC)=CC=C(OC)C=1NC(SCC1=CSC(NC(C)=O)=N1)=N2
HY-Q00046	-2.534		N1(C[C@@]23C(C(C(C=C2)O3)C(=O)NC2=CC=C3C(OCO3)=C2)C1=O)C1C=C(ON=1)C |&1:2,r|
HY-W599035	-2.534	1,1-Dimethylethyl N-(3-bromoimidazo[1,2-a]pyridin-6-yl)carbamate	312.166
HY-Q38901	-2.534		N1(C(C2=CC=CS2)CC(C2C=CC(=CC=2)Cl)=N1)S(C1C=CC=CC=1)(=O)=O
HY-Q06252	-2.533		S(C)(=O)(=O)N1CCN(CC1)CC1OC(CN2CCOCC2)=CC(=O)C=1O
HY-47819	-2.533	2-(2-((tert-Butoxycarbonyl)amino)ethyl)thiazole-4-carboxylic acid	O=C(C1=CSC(CCNC(OC(C)(C)C)=O)=N1)O
HY-Q49856	-2.533		N1C2N=CC=CC=2OC=1C1C=CC(=CC=1)CNC(=O)C1C=CC(=CC=1F)C#N
HY-Q48296	-2.533		N12C(CC3C=CC=CC=3C)=NN=C1SC(C(C)OC1C=CC=CC=1)=N2
HY-Q23047	-2.532		O=C(C1C=C(C2=CC=CO2)ON=1)NCC(C1=CN(C)C2C=CC=CC1=2)O
HY-Q01321	-2.531		C1(C#N)C(C2C=CC(OC)=CC=2)=C2C(CCC2)=NC=1SCC(OCC1C=CC=CC=1)=O
HY-Q49697	-2.531	Sirtuin modulator 3	C12C=C(C=CN1C=C(C1=CC=CC(=C1)NC(=O)C1C=C(OC)C(OC)=C(OC)C=1)N=2)C
HY-Q21167	-2.531		FC1C=CC=CC=1C1=CC(CNC(C2=CN(C)N=C2OC)=O)=NO1
HY-Q51257	-2.53	N-(4-(Morpholine-4-carbonyl)benzyl)-1,8-naphthyridine-4-carboxamide	O=C(C1=CC=NC2=NC=CC=C12)NCC3=CC=C(C(N4CCOCC4)=O)C=C3
HY-Q36355	-2.53		C12(CCCCC1C2C(=O)N/N=C/C1=CC2OCOC=2C=C1Br)C
HY-Q46712	-2.529		N1C(SCC(C2C=CC=CC=2)=O)=NN=C(CC2C=CC=C(Br)C=2)C1=O
HY-Q19171	-2.529		O=C(NCC1CCN(C2C=NC=CN=2)CC1)NC1C=CC2OCOC=2C=1
HY-Q28937	-2.529		ClC1C=CC=C(F)C=1C(OC1CN(C2=NC3C=CC=CC=3S2)C1)=O
HY-Q52357	-2.528	HY-Q52357	O=C(NC1CCCCC1)C1CCN(C(=O)C2=CN3C=CSC3=C2)CC1
HY-Q48224	-2.527		S(=O)(=O)(C1=CC=C(Cl)C2C=CC=CC1=2)N1C=C(C)N=C1CC
HY-Q28560	-2.527		ClC1C=CC(OC)=C(NC(CN2C=C(OCC3C=CC(C)=CC=3)C(=O)C=C2C)=O)C=1
HY-Q26475	-2.527		FC1C=CC=C(F)C=1C(NCC1CCN(C(C2=CC3C=CC=CC=3O2)=O)CC1)=O
HY-W323616	-2.527	2-((5-Benzyl-3-carbamoyl-4-methylthiophen-2-yl)carbamoyl)cyclohexane-1-carboxylic acid	CC1=C(SC(NC(C2CCCCC2C(O)=O)=O)=C1C(N)=O)CC3=CC=CC=C3
HY-Q06829	-2.525		C1(CC(=O)N(C)C2CCS(=O)(=O)C2)C(=O)OC2C(=C3C(=C(C)C=2)C(=CO3)C)C=1C
HY-Q31752	-2.525		S(CC1C=CC=C(F)C=1)C1N2N=C(C=CC2=NN=1)C1C=CC2OCOC=2C=1
HY-Q27481	-2.525		O1C(C2=CC=CO2)=NC(CN2C(COC)=NC3C=CC=CC2=3)=N1
HY-Q40446	-2.525		C1(C=CNN=1)C(=O)N/N=C/C1=CC=C(OC)C(COC2C=CC=C(OC)C=2)=C1
HY-Q36899	-2.524		C1(C(=O)NC2C(OC)=CC(Cl)=C(OC)C=2)CC1C1C=CC=CC=1
HY-Q11033	-2.524	2-[2-(benzylamino)-4-phenyl-1,3-thiazol-5-yl]acetic acid	C1(CC(O)=O)SC(NCC2C=CC=CC=2)=NC=1C1C=CC=CC=1
HY-Q34315	-2.523		N1=C(C)C(C(=O)N1)CCC(=O)N/N=C/C1C=CC(OC)=CC=1OC
HY-Q17691	-2.523		S1C(C)=NN=C1N1CC(NC(C2C=CC3=C(OC)N(C)N=C3C=2)=O)C1
HY-Q20780	-2.523		S1C2C=C(C)C(C)=CC=2N=C1N(CC1C=CC=NC=1)C(C)=O
HY-Q13915	-2.523		O=C(COC1C=CC=CC=1OC)N1CCCN(C2CCOC2)CC1
HY-Q47970	-2.522		S(=O)(=O)(C1C=CC(I)=C(C)C=1)N1C=NC=N1
HY-W032314	-2.522	1-(3-Methoxypropyl)-4-oxo-1,4-dihydropyrido[1,2-a]pyrrolo[2,3-d]pyrimidine-2-carboxylic acid	O=C1C2=C(N(CCCOC)C(C(O)=O)=C2)N=C3N1C=CC=C3
HY-Q46107	-2.522		C1(C(=O)N/N=C/C2=CN(C3C=CC=CC=3)N=C2C2=CC=CS2)=C(C)N=C2C=C(C)C=CN12
HY-Q06218	-2.522		C12OC(OC1C(OC1OC(C)(C)OC21)C(=O)NC1=CC=C2C(OC(C=C2C)=O)=C1)(C)C
HY-Q30247	-2.522		S1C=C(C2C=C(C)C=CC=2C)N=C1NC(C1=CC=CS1)=O
HY-Q16085	-2.522		S(C)C1N=C(C2CCOCC2)C=C(N2CCN(CC3=NN=C(C)O3)CC2)N=1
HY-Q14769	-2.521		O=C1N(C)C(=O)CN1C1CCN(C(C2=CC3C=CC=CC=3O2)=O)CC1
HY-Q27061	-2.52		O=C(CCC1C=CC(OC)=CC=1)NCC(C1C=CC=C(OC)C=1)OC
HY-Q29519	-2.52		S(CCCC(NC1=CC=CC=C1C1NC2C=CC=CC=2N=1)=O)(C1C=CC(C)=CC=1)(=O)=O
HY-Q46778	-2.52		N12C(SCC(C3C=CC(=CC=3)F)=N1)=NN=C2CN1CCC(C)CC1
HY-Q27427	-2.52		O=C(C1CCN(C2C=CC(C3C=CC=CC=3)=NN=2)CC1)NCCC1C=CC(OC)=C(OC)C=1
HY-Q50965	-2.519		C1(NC(=O)C2C(=O)C=CN(C3C=CC(=CC=3)OCC)N=2)=C(C)N(N(C2C=CC=CC=2)C1=O)C
HY-Q00758	-2.519		C1(C(=O)CN(CCC2SC=C(C(C)C)N=2)C=1N)C1SC=C(C2C=CC=CC=2)N=1
HY-Q07852	-2.518	(4aR,7aS)-1-(4-ethylphenyl)-4-(4-methoxybenzyl)hexahydro-1H-6lambda~6~-thieno[3,4-b]pyrazine-2,6,6-trione	S1(=O)(=O)CC2C(N(C3C=CC(=CC=3)CC)C(CN2CC2=CC=C(C=C2)OC)=O)C1
HY-Q03366	-2.518	[2-(4-ethoxyphenyl)-7,8-dihydro-4H-pyrazolo[1,5-a][1,4]diazepin-5(6H)-yl](3-pyridyl)methanone	C12CN(CCCN1N=C(C1C=CC(=CC=1)OCC)C=2)C(=O)C1=CC=CN=C1
HY-Q07648	-2.517		S1C2C=C(F)C=CC=2N=C1N1CC(OC(C2C=CC=NC=2)=O)C1
HY-Q05145	-2.517		N1(C(C2C=CC=C(C)C=2)CC(C2C=CC(=C(OC)C=2)OC)=N1)S(C)(=O)=O
HY-Q22179	-2.517		S1C=C(C2C=COC=2)C=C1CNC(C1=CC=CN(C)C1=O)=O
HY-Q49618	-2.517		C1(CN2C3C=CC=CC=3N=C2)=NC2=CC=CC=C2N1CC(O)=O
HY-Q14349	-2.516		O=C(NC1CC2(CCOCC2)C1)NC1CC2(CCOCC2)C1
HY-Q37740	-2.516		N1(N)C(SCC(=O)N2C(C)CCCC2C)=NN=C1C1C=CC=CC=1
HY-QS00648552	-2.516	HY-QS00648552	CC1OC(OC2CCC3(C)C(CCC4C3CC(O)C3(C)C(C5=CC(=O)OC5)CCC43O)C2)CC(O)C1OC1CC(O)C(OC2OCC(O)C(O)C2C)C(C)O1
HY-Q23855	-2.516		ClC1C=CC=C(N2CCN(CC3=CC(=O)C(OCC(N4CCCC4)=O)=CO3)CC2)C=1
HY-Q35647	-2.516		C(=O)(C1C=CC(=CC=1)/N=C/C1C=CC(OC)=CC=1)N1CCCCC1
HY-Q05755	-2.515	2-[5-(quinolin-6-yl)-1,3,4-oxadiazol-2-yl]-N-[4-(trifluoromethoxy)phenyl]acetamide	N1N=C(OC=1C1C=CC2C(=CC=CN=2)C=1)CC(=O)NC1=CC=C(C=C1)OC(F)(F)F
HY-Q01805	-2.515	1-[5-(pyridin-4-yl)-1H-pyrazole-3-carbonyl]-N-[4-(trifluoromethoxy)phenyl]piperidine-3-carboxamide	C1(C=C(NN=1)C1=CC=NC=C1)C(=O)N1CCCC(C1)C(=O)NC1=CC=C(C=C1)OC(F)(F)F
HY-Q29898	-2.514		ClC1C=C(Cl)C=CC=1CSC1C=CC2=NN=C(CCNC(C3C=CC(OC)=CC=3)=O)N2N=1
HY-Q07029	-2.514		S1C=C(C)C=C1C(N1CCC2(C3C=CC=CC=3C(=O)O2)CC1)=O
HY-Q32490	-2.514		ClC1C=CC=C2SC(N3CC(OC(CC4C=CC=C(OC)C=4)=O)C3)=NC=12
HY-Q01049	-2.514	1-{2,3-diethylpyrido[2,3-b]pyrazin-7-yl}-N-[(pyridin-3-yl)methyl]piperidine-3-carboxamide	N1C(CC)=C(CC)N=C2C=C(C=NC=12)N1CCCC(C(=O)NCC2=CC=CN=C2)C1
HY-Q04031	-2.514		O=C(NC1C=CC(OCC)=CC=1)N1CCN(C2C3N=NN(C)C=3N=CN=2)CC1
HY-Q03023	-2.512	N-[(3,4-dimethylphenyl)methyl]-1-{[1,2,4]triazolo[4,3-a]pyridin-3-yl}piperidine-3-carboxamide	C1(N2CCCC(C(=O)NCC3=CC=C(C(C)=C3)C)C2)=NN=C2C=CC=CN12
HY-Q46382	-2.512		C12C(=NC=NC=1C1=C(C)C=C(C)N=C1S2)SC1=NC=CN1C
HY-Q42900	-2.512		C(=O)(NC1=CC=C(C=C1)Cl)NC1C=CC=C(OCC2CCCO2)C=1
HY-Q46131	-2.511		S(C1C=CC=CC=1)(=O)(=O)NC1NC2=CC(=C(Cl)C=C2N=1)Cl
HY-Q29760	-2.511		BrC1C=CC2=NC(N(C)CCO)=NC(C3C=CC=CC=3)=C2C=1
HY-Q05120	-2.51		FC(C1C=CC(N2CCN(CC3C=CC=CC=3)C(=O)C2)=NC=1)(F)F
HY-Q36102	-2.51		C1(=NN=NN1C1C=CC=CC=1)C1C=NC(SCC(C2C=CC=CC=2)=O)=NC=1C(F)(F)F
HY-Q31457	-2.51		ClC1C=CC=C(C(N2CCC3CN(C4C=CC=CN=4)CC23)=O)C=1
HY-Q62021	-2.51	HY-Q62021	CC(C)(C)C1=CC=C(NC(=O)C2CCN(C(=O)C3=NC4=C(C=C3)CCC(=O)N4)CC2)C=C1
HY-Q42458	-2.51		N1(CCCC1C(OCC)=O)C(=O)C1C=CC(=CC=1)C1C=CC=CC=1
HY-Q29319	-2.509		O=C1CN(CC2N3CCCC3=NN=2)CCN1CC1C=CC=CC=1
HY-Q21599	-2.508		O=C(C1C=CC2N=CC=CC=2C=1)N1CCC(COC2C=CC3=NC(C)=C(C)N3N=2)CC1
HY-Q30318	-2.507		O=C(C(CC)C1C=CC=CC=1)NCC1C=C(C2C=CC3OCOC=3C=2)ON=1
HY-Q44970	-2.506		N1(CC)C(SCC(=O)NC2C=CC(OC)=CC=2)=NN=C1C(C)OC1C=CC=CC=1
HY-Q08595	-2.506	N-(3,5-dimethylphenyl)-4-(6-methyl-4-oxo-3,4-dihydroquinazolin-3-yl)piperidine-1-carboxamide	N1(C2CCN(CC2)C(=O)NC2=CC(C)=CC(C)=C2)C=NC2=CC=C(C)C=C2C1=O
HY-Q08504	-2.505	1-(azepan-1-yl)-3-{1-[4-(4-fluorophenyl)-1,3-thiazol-2-yl]-5-hydroxy-3-methyl-1H-pyrazol-4-yl}propan-1-one	N1(N=C(C)C(CCC(=O)N2CCCCCC2)=C1O)C1SC=C(C2C=CC(=CC=2)F)N=1
HY-Q31637	-2.505		ClC1C=CC2N3N=NC(S(C4C=CC(C)=C(C)C=4)(=O)=O)=C3N=C(N3CCCC3)C=2C=1
HY-Q31077	-2.504		S(CC(NC1C=C(F)C=CC=1F)=O)C1N(CCCOC(C)C)C(=O)C2OC3C=CC=CC=3C=2N=1
HY-Q05383	-2.503		C1(C2C=CC(O2)C1C(O)=O)C(=O)NC1C=CC=C(SC)C=1
HY-Q32444	-2.503		O1C=CC(C2C=CC(CNC3=CC(C)=NC4=NC=NN34)=CC=2)=C1
HY-Q07080	-2.502		N12C(C(=O)NC(CC3C4C=CC=CC=4NC=3)C(=O)NC3CC3)C(SC1C1C(=CC=CC=1)C2=O)(C)C
HY-Q09723	-2.502	3-(4-{[(butan-2-yl)carbamoyl]methyl}-3-oxo-3,4-dihydroquinoxalin-2-yl)-N-propylpropanamide	N1(CC(=O)NC(C)CC)C2C=CC=CC=2N=C(CCC(NCCC)=O)C1=O
HY-Q07852	-2.502	(4aR,7aS)-1-(4-ethylphenyl)-4-(4-methoxybenzyl)hexahydro-1H-6lambda~6~-thieno[3,4-b]pyrazine-2,6,6-trione	S1(=O)(=O)CC2C(N(C3C=CC(=CC=3)CC)C(CN2CC2=CC=C(C=C2)OC)=O)C1
HY-Q20055	-2.502		FC(C1C=C(N2CCN(C3C4NC(C)=CC=4N=CN=3)CC2)N=C(C2CC2)N=1)F
HY-Q14389	-2.501		O=C1C=C2CCCC2=NN1CC1CN(C2C=CC3=NN=C(C)N3N=2)C1
HY-Q72778	-2.501	HY-Q72778	O=C1CSC2=CC(C(=O)N3CC[C@H](NC(=O)C4=CC=CO4)C3)=CC=C2N1
HY-Z9176	-2.501	3-(Butylamino)-4-phenoxybenzoic acid (Bumetanide Impurity)	CCCCNC1=CC(C(O)=O)=CC=C1OC2=CC=CC=C2
HY-Q46174	-2.501		N12C(CN3CCCCCC3)=NN=C1SC(C1=CC=CS1)=N2
HY-Q31018	-2.501		FC(C1C=CC=NC=1N(C)C1CCCN(C(CN2C(=O)C=CC=N2)=O)C1)(F)F
HY-Q05114	-2.5		C1(NC(=O)C2C(=O)C=CN(C3C=CC=C(C)C=3)N=2)SC2=C(CCCC2)C=1C(NCCOC)=O
HY-Q21688	-2.5		S(CC1=C(C)OC(C2C=CC=CC=2)=N1)C1N(CC)C(C)=NN=1
HY-Q72761	-2.5	HY-Q72761	O=C1CSC2=CC(C(=O)N3CCN(C(=O)C4CCC4)CC3)=CC=C2N1
HY-Q17107	-2.499		O=C(C1CC2C=CC=CC=2OC1)N1CC2CN(C3C=CC(C#N)=CN=3)CC2C1
HY-Q02592	-2.499		C1(SCC(=O)N2CCCCC2CC)=NC(=CC(=N1)C(F)(F)F)C1=CC=CO1
HY-Q19469	-2.498		S(CCNC(C(C)(C)C)=O)C1NC(C2C=CC(OC)=CC=2)=CN=1
HY-Q28493	-2.497		S1C(C2CCCN(C(CN3C=NC4C=CC=CC3=4)=O)C2)=NN=C1C1C=CC=CC=1F
HY-Q06714	-2.497		FC1C=CC(C2C=CC(=O)N(CCCNC(COC3C=CC(C)=CC=3C)=O)N=2)=CC=1
HY-Q24837	-2.497		S1C2CN(C(C)C)CCC=2C(C(N)=O)=C1NC(CSC1C=CC(F)=CC=1)=O
HY-Q41875	-2.496		N1(CCN(CC2C=CC=CC=2)C1C1C=C(OC)C(OC)=C(OC)C=1)CC1C=CC=CC=1
HY-Q31012	-2.496		S(CC)(N1CCCC2C=C(NC(C3=CC(C4C=CC(F)=CC=4)=NN3C)=O)C=CC1=2)(=O)=O
HY-Q31945	-2.496		ClC1C=CC=C(F)C=1CSC1C=CC2=NN=C(C3=CC=CS3)N2N=1
HY-Q53802	-2.496	HY-Q53802	CN1C=C(C(=O)NC2=CC=CC=C2C(=O)NC2CCCCC2)C(=O)C2=CC=CN21
HY-Q15449	-2.496		O=C(CC1C=CC=CC=1C)N1CCC(COC2C(C)=C(C)N=CN=2)CC1
HY-W580865	-2.495	1-(Phenylmethyl) 3-(3-carboxycyclobutyl)-1-azetidinecarboxylate	O=C(N1CC(C2CC(C(O)=O)C2)C1)OCC3=CC=CC=C3
HY-Q11207	-2.495	2-[4-(cyclopentylamino)-2-oxo-1,2-dihydroquinazolin-1-yl]-N-(3,5-difluorophenyl)acetamide	N1=C(NC2CCCC2)C2C=CC=CC=2N(CC(=O)NC2C=C(F)C=C(F)C=2)C1=O
HY-Q07316	-2.494		O=C(C1COC2C=CC=CC=2O1)N1CCCC(OC2C=NC=CN=2)C1
HY-I0275A	-2.494	(3R,4S,5S,6R)-2-(3-((5-(2-fluorophenyl)thiophen-2-yl)methyl)-4-methylphenyl)-6-(hydroxymethyl)-2-methoxytetrahydro-2H-pyran-3,4,5-triol	CC(C=C1)=C(CC2=CC=C(C3=C(F)C=CC=C3)S2)C=C1C4(OC)[C@H](O)[C@@H](O)[C@H](O)[C@@H](CO)O4
HY-Q07819	-2.494		FC1C=NC=CC=1C(N1CCC2CN(C3C=CC(C(F)(F)F)=CN=3)CC12)=O
HY-Q12579	-2.494	1-{6-chloro-[1,2,4]triazolo[4,3-a]pyridin-3-yl}-4-[5-(trifluoromethyl)thiophene-2-carbonyl]-1,4-diazepane	N12C=C(Cl)C=CC1=NN=C2N1CCCN(CC1)C(=O)C1=CC=C(C(F)(F)F)S1
HY-Q20144	-2.494		O=C1N(C)C(=O)CN1C1CCN(C(CC2C=CC=C3C=CC=CC=23)=O)CC1
HY-Q03276	-2.493		N1(C(C2=CC=CO2)CC(C2=CC=CC(=C2)NS(C2C=CC=CC=2)(=O)=O)=N1)S(C)(=O)=O
HY-Q29851	-2.493		O=C(C1CN(C2C=CC3=C(C)C=C(C)N=C3N=2)CCO1)N1CCCC1
HY-Q37630	-2.493		C1(C=CC(Cl)=CC=1Cl)C(=O)N1CCC(CC1)C(=O)NC1=CC=C(C=C1)NC(C)=O
HY-Q29506	-2.493		FC1C=C(C(C)C(NCC2CC(=O)N(CC3C=CC=CC=3)C2)=O)C=CC=1C1C=CC=CC=1
HY-Q19902	-2.492		O=C(C1CN(C2C=C(N3C=NC=N3)N=CN=2)C1)NC1C=CC(OC)=CC=1OC
HY-Q15745	-2.492		S1C=CN=C1N1CCN(C(NC2C=CC=CC=2C)=O)CC1=O
HY-Q48845	-2.492		S1(=O)(=O)C2C=CC=CC=2C(N2CCN(CC2)C2CCCCC2)=C1
HY-Q39211	-2.491		C(=O)(C1C=CC(OC)=CC=1)NC1C=CC(=CC=1)C(=O)OCC(=O)C1C=CC(C)=C(C)C=1
HY-Q44737	-2.491		S(=O)(=O)(C1C=CC(=CC=1)NC(=O)C1C=NC=C(Br)C=1)NC1N=CC=C(C)N=1
HY-Q60700	-2.491	HY-Q60700	O=C(CCNC(=O)C1=CC=C2SN=CC2=C1)NC1CCCCC1
HY-Q06488	-2.491		O=C(C1CN(C2C=C(C#N)C=CN=2)CCO1)N1CCOCC1
HY-Q16864	-2.49		O=C(C1C=C(C2=CC=CO2)ON=1)NCC#CCN1CCOCC1
HY-Q43442	-2.49		C1(OC2C=CC=C(CNCCC3=CC=C(C=C3)OC)C=2)=NN=NN1C1C=CC=CC=1
HY-Q43362	-2.49		C(=O)(C(C)OC1=CC=C(C=C1)CC)NC1C=CC=C(OCC2CCCO2)C=1
HY-Q03768	-2.489		S1CCN(C(N2CCNC2=O)=O)CCC1C1=CC=CS1
HY-Q50888	-2.489		O=C(C1C=C2C=CC=CN2C=1)N1CCC(OC2C=NC3C=CC=CC=3N=2)C1
HY-Q20068	-2.489		O=C1CC(NC(NCC2C=CC=NC=2)=O)CN1C1C=CC(OC)=CC=1
HY-Q06577	-2.489		C12C(C3C=C[C@]1(CN(C(C)C1C=CC(OC)=CC=1)C2=O)O3)C(=O)NC1=CC(OC)=C(C(OC)=C1)OC |&1:5,r|
HY-Q52829	-2.489	HY-Q52829	CC1=C(C(=O)N2CC[C@H](NC(=O)C3=CC=CN=C3)C2)N=C2C=CC(Cl)=CN21
HY-Q22640	-2.488		S(CC(N1CC(C)OC(C)C1)=O)C1C2C=NN(C3C=CC(F)=CC=3)C=2N=CN=1
HY-Q15583	-2.488		O=C1CCC(C(N2CC3CN(C4N(C(C)C)C5C=CC=CC=5N=4)CC3C2)=O)CN1
HY-Q50622	-2.488		S1(=O)(=O)CC(CC(=O)NC2=CC=C(C=C2)OC)C(CC(=O)NC2C=CC=C(C)C=2)C1
HY-Q22088	-2.487		S1C(C2CC2)=NN=C1C1CCN(C(C2=CC=CS2)=O)CC1
HY-Q25558	-2.487		BrC1C=CC(CN2CCC3C(=CC=CC=3C2=O)OCC(N2CCCC2)=O)=CC=1
HY-Q33741	-2.487		C1(SC2=CC=C(C=C2)Cl)C(=O)OC2=CC=CC=C2C=1O
HY-Q36324	-2.487		N1(C2C=CC=CC=2)N=C2C=C(C)C(NC(COC3C=CC(C)=CC=3C)=O)=CC2=N1
HY-Q13344	-2.487	N-cyclohexyl-1-[2-(thiophen-2-yl)pyrazolo[1,5-a]pyrazin-4-yl]piperidine-4-carboxamide	C12=CC(C3=CC=CS3)=NN1C=CN=C2N1CCC(CC1)C(=O)NC1CCCCC1
HY-Q20512	-2.486		ClC1C=CC(OC2CCN(C(NC3C=C(OC)C=C(OC)C=3)=O)CC2)=NC=1
HY-Q32292	-2.485		S1C2C=C(F)C=CC=2N=C1N1CC(OC(CC2C=CC3OCOC=3C=2)=O)C1
HY-Q32268	-2.484		S(C1CC1)(N1CCCN(C2=NC3C=C(OC)C=CC=3S2)CC1)(=O)=O
HY-Q35586	-2.484	Row116755	C(CSCC(=O)NCC1=CC=C(C=C1)C(C)C)(=O)NC1=CC=C2C=CC=CC2=C1
HY-Q42807	-2.483		C(F)(F)(F)C1C=C(C2=CC=CO2)N=C(SCCCC(=O)N2CCC(CC2)C(N)=O)N=1
HY-QS02769357	-2.483	HY-QS02769357	CC1CN(S(=O)(=O)NCc2nc(-c3ccccc3F)cs2)CCN1
HY-Q43104	-2.483		C1(SCC(=O)N2CCCCC2C)=NC(=CC(=N1)C(F)(F)F)C1C=CC(F)=CC=1
HY-Q30886	-2.482		S1C2C3(CCN(C(NC4C=CC=NC=4)=O)CC3)OCCC=2C=C1F
HY-Q46787	-2.482		C12SC(=CC=1N=C(SCC(O)=O)N(CCCC)C2=O)C1C=CC(=CC=1)F
HY-Q01218	-2.482		S1C2C=CN=CC=2N=C1N1CCN(C2C(F)=C(C3CC3)N=CN=2)CC1
HY-Q19417	-2.482		S(CCNC(C1CC1)=O)(N1CCN(C2N=CC=CN=2)CC1)(=O)=O
HY-Q47262	-2.48		C(=O)(C(C)OC1C=CC=CC=1)NC1=C(C)C=CC(=C1)C(NCCN1CCOCC1)=O
HY-Q44194	-2.48		N1N(CCC)N=NC=1NCC1=CC=CC=C1OCC1C=CC(Cl)=CC=1
HY-Q37723	-2.48		N1(C)C(SCC(=O)NC2=CC=C(F)C(Cl)=C2)=NN=C1CC1C=CC=CC=1
HY-Q09303	-2.479	1-[1-(pyridin-3-yl)-1H-pyrrole-2-carbonyl]-N-(1,2,3,4-tetrahydronaphthalen-1-yl)piperidine-4-carboxamide	C1(=CC=CN1C1=CC=CN=C1)C(=O)N1CCC(CC1)C(=O)NC1CCCC2C=CC=CC1=2
HY-Q47672	-2.479		S(=O)(=O)(N1CCCCCC1)N1CCN(CC1)C(=O)C1=CC=CS1
HY-Q37814	-2.479		N1N(C)C2=CC=C(C=C2N=1)NC(=O)N1CCC(CC1)C(OCC)=O
HY-Q12221	-2.478	5-[5-(2-chloro-5-fluorophenyl)-1,2,4-oxadiazol-3-yl]-1-methyl-1,2-dihydropyridin-2-one	N1C(=NOC=1C1C=C(F)C=CC=1Cl)C1C=CC(=O)N(C)C=1
HY-QS08603773	-2.478	HY-QS08603773	COc1cc(OC)c2c(c1Cl)OC1(C2=O)C(O)=C(C(CC(=O)NCc2n[nH]c(N)n2)c2ccc(SC)cc2)C(=O)CC1C
HY-Q22238	-2.478		S1C2CN(C(C)C)CCC=2C(C(N)=O)=C1NC(C1C=C(C)ON=1)=O
HY-Q35942	-2.478		C1(=O)N(CC)CCOC1CC(=O)NC1C=CC(=CC=1)OC1C=CC=CC=1
HY-Q42118	-2.477		N12N=C(C=C1N=C(C(F)F)C=C2C(F)F)C(=O)NC1C=CC(=CC=1)C#N
HY-Q39471	-2.477		C1(C2C=CC=CC=2N=C(C2C=CC(=CC=2)OC)C=1)C(=O)OCC(C)C
HY-W053804	-2.476	2-(1-(tert-Butoxycarbonyl)piperidin-4-yl)propanoic acid	O=C(N1CCC(C(C(O)=O)C)CC1)OC(C)(C)C
HY-Q13615	-2.476		O1C(CN2C3CCC2CC(N2C=CC=N2)C3)=NC(C(C)C)=N1
HY-Q65640	-2.476	HY-Q65640	CC(C)C(=O)NC1=CC(CC(=O)N2CCC(C3=NC(C(F)(F)F)=CC=N3)CC2)=CC=C1
HY-Q17187	-2.476		S1C=CC=C1CN1C(C(NCCC2=CC=CS2)=O)COCC1=O
HY-Q36879	-2.475		C(=O)(C1=CC=C2OCOC2=C1)OC1C=CC(/C=N/NC(=O)C2=CC=C3OCOC3=C2)=CC=1OC
HY-Q33256	-2.475		S(C)(C1C=CC=C2SC(N3CCC4C=C(OC)C(OC)=CC=4C3)=NC=12)(=O)=O
HY-Q33043	-2.475		S1C=C(C2C=CC3OCOC=3C=2)N=C1N1C(NC(C2C=CC=CC=2OCC)=O)=CC(C)=N1
HY-Q05553	-2.475		O=C1CC(C(N2CC3CN(C4C=CC(C#N)=CN=4)CC3C2)=O)CN1C1C=CC=CC=1
HY-Q30416	-2.474		ClC1C=CC2=NC(CSC3N(CC4C=CC(C)=CC=4)C(=O)C4SC=CC=4N=3)=CC(=O)N2C=1
HY-Q46745	-2.474		N1(C2C=CC=CC=2)C(C2C=CC(=CC=2)C(OC)=O)=C(Cl)N=C(NCC2C=CC=CC=2OC)C1=O
HY-Q38640	-2.474		S1(C2C=C(C)C=CC=2N=C(C2C=CC=CC=2)N1)=NS(=O)(=O)C1C=CC(C)=CC=1
HY-Q00181	-2.472		N1(CC2=CC=C(C(OC)=C2)OC)C2N=C3C=CC=CC3=NC=2C(C(NCCC2C=CC=CC=2)=O)=C1N
HY-Q10630	-2.471	1-methyl-N~5~-[2-(trifluoromethyl)phenyl]-1,3,4,6-tetrahydro-5H-azepino[5,4,3-cd]indole-5-carboxamide	C12CCN(CC3=CC=CC(=C13)N(C)C=2)C(=O)NC1C=CC=CC=1C(F)(F)F
HY-Q48872	-2.47		S1(CCC(CC(=O)NNC(=O)C(C)OC2=CC=C(C=C2)Cl)C1)(=O)=O
HY-Q32118	-2.47		O=C(NC1C=CC=C(OC)C=1)NC1C=C(C2=CN3C=CC=CC3=N2)C=CC=1C
HY-Q15784	-2.469		FC1C=CC=C(C2C=CC(OCC3CCN(C(C4CCC(=O)NC4)=O)C3)=NN=2)C=1
HY-Q16348	-2.469		S(C1CCCCC1)(NC1=CN(CC2CCOCC2)N=C1)(=O)=O
HY-Q23185	-2.468		S1CC(=O)N(C)C2C(N(CC(NC3C=CC(OC)=CC=3OC)=O)N=CC1=2)=O
HY-Q50910	-2.468		ClC1C=C(C#N)C=NC=1N1CC2CN(C3C=CC4=NN=C(CC)N4N=3)CC2C1
HY-Q31968	-2.466		ClC1C=CC(N2C(CNC(C(C3C=CC=CC=3)C3C=CC=CC=3)=O)=NN=N2)=CC=1
HY-Q42598	-2.466		N1(C2C=CC=CC=2)C(SCC2ON=C(C3C=CC=CC=3)N=2)=NN=C1C1CC1
HY-Q35095	-2.466		S(CC1C=CC=CC=1)(=O)(=O)N/N=C(\C)/C1C=CC(=CC=1)NC(=O)C1C=CC(OC)=C(OC)C=1
HY-Q13502	-2.465	9-(2,3-dihydro-1H-indol-1-ylcarbonyl)-6-methylpyrido[2,3-b][1,5]benzothiazepin-5(6H)-one	C1(=O)C2C=CC=NC=2SC2C=C(C=CC=2N1C)C(=O)N1CCC2C=CC=CC1=2
HY-Q07756	-2.465		ClC1C=C(F)C=CC=1C(NC1C=CC(CC(N2CCOCC2)=O)=CC=1)=O
HY-Q20495	-2.465		S(CCNC(C1CCCC1)=O)(N1CCC2C=C(OC)C=CC=2C1)(=O)=O
HY-Q18427	-2.465		FC(C1C=CN=C(N2C(C)CC3CN(C4C5C=CN=CC=5N=C(C)N=4)CC23)N=1)(F)F
HY-Q19034	-2.465		ClC1C=C(C#N)C=NC=1N1CCC(C2N3N=C(C4CC4)C=CC3=NN=2)CC1
HY-Q00736	-2.465		FC1C=CC=NC=1C(N1CCC(OC2N=CC(C3C=CN=CC=3)=CN=2)CC1)=O
HY-Q15412	-2.464		ClC1C=CC=C(F)C=1CC(N1CCC(N2N=CC=N2)C1)=O
HY-Q29994	-2.464		O=C1CN(CC2N(C)N=CN=2)CCN1CC1C=CC=CC=1
HY-Q31137	-2.464		FC1C=CC(C2(CC2)C(N2CCC3CN(C4C=CC=CN=4)CC23)=O)=CC=1
HY-Q30007	-2.463		FC1C=CC=NC=1C(N1CCC2CN(C3C=CC(C#N)=CN=3)CC12)=O
HY-Q35365	-2.463		N(C)(C1C=CC=CC=1)C1C=CC(=CC=1)/C=N/NC(CSCC1C=CC=CC=1)=O
HY-Q48439	-2.463		S(=O)(=O)(C1C=CC2=CC(=CC=C2C=1)OC)N1CCC(CC1)C(N)=O
HY-Q21066	-2.463		S1C=CC2=NC=NC(N3CC(NC(C4C=CC(CN5C=CN=C5)=CC=4)=O)C3)=C12
HY-Q38161	-2.463		N1(C2C=CC(C)=C(C)C=2)C(=O)CC(N2CCC3=CC=CC=C3C2)C1=O
HY-Q01874	-2.463	3,5-dimethyl-1-(3-{7-methylimidazo[1,2-a]pyridin-2-yl}benzenesulfonyl)piperidine	S(=O)(=O)(C1=CC=CC(=C1)C1=CN2C(C=C(C=C2)C)=N1)N1CC(C)CC(C)C1
HY-Q18677	-2.462		S1CCC(N2CCCN(C(C3C=CC4OCOC=4C=3)=O)CC2)CC1
HY-Q07743	-2.462		C1(C#N)C2CC(C)(C)OCC=2C(=NC=1N1CCN(CC1)CC(=O)NC1C=CC=C(OC)C=1)C
HY-Q07699	-2.462		O=C1C=C2CCCCC2=NN1C1CCN(C2C=NC3C=CC=CC=3N=2)CC1
HY-Q19156	-2.462		S(CC(N1CC(C)CC(C)C1)=O)C1N2C(C(C(C)C)N=C2C2C=CC=CC=2N=1)=O
HY-Q35173	-2.461		C12C(=O)N(C(=O)C1C(=NN2C1C=CC=C(Cl)C=1C)C(C)=O)C1C=CC=CC=1
HY-Q37112	-2.46		N1(C2C=CC=CC=2)N=NN=C1SCC1NC2=CC=CC=C2N=1
HY-Q34794	-2.46		C1(=CC2C(=CC=CC=2)OC1=O)C(=O)NC1C=CC(=CC=1)SC(F)F
HY-Q18888	-2.46		S(CC(N1CCCCC1C)=O)C1=NN=C(C2C=CC(F)=CC=2)O1
HY-Q41250	-2.459		C1(SC(CC)=CC=1C(OCC)=O)NC(=O)C1C2CCC(C=C2)C1C(O)=O
HY-Q25689	-2.459		S1C2C=CC=C(F)C=2N=C1N(C)CC(NC1C=C(C)ON=1)=O
HY-Q35666	-2.459		C1(/C=N/NC(COC2C=CC=CC=2C#N)=O)C2C=CC=CC=2N(C)C=1
HY-Q00893	-2.457		S(C1CC1)(NC1CCN(C2C3C=C(F)C=CC=3N=CN=2)CC1)(=O)=O
HY-Q06119	-2.457		C1(C(=O)CN(CCCC2=NN=C3C=CC=CN23)C=1N)C1SC=C(C2C=CC=CC=2)N=1
HY-Q19467	-2.457		S(CC1=CN2C=CC=CC2=N1)C1C=CC(C2C=CC=NC=2)=NN=1
HY-Q21213	-2.456		ClC1C=C(NC(CC2=CSC(NC(C(C)(C)C)=O)=N2)=O)C=CC=1C
HY-Q06428	-2.456		C(=O)(NC1C=CC=CC=1C(C)C)N1CCN(C2C=CC=CC=2OC)CC1
HY-Q10677	-2.456	N1-(3-fluoro-4-methylphenyl)-4-methyl-N4-[(4-methylphenyl)methyl]piperidine-1,4-dicarboxamide	C(=O)(NC1=CC=C(C)C(F)=C1)N1CCC(CC1)(C)C(=O)NCC1=CC=C(C=C1)C
HY-W035289	-2.456	2-(Phenylthio)isoindoline-1,3-dione	O=C1N(SC2=CC=CC=C2)C(C3=C1C=CC=C3)=O
HY-Q05887	-2.456		O=C1C=CC=C2C3CC(CN12)CN(C1C=C(C2CCC2)N=CN=1)C3
HY-QS00256348	-2.456	HY-QS00256348	COc1ccc(-c2cc3c(=O)[nH]nc(SCc4nc(-c5ccccc5OC)no4)n3n2)cc1OC
HY-Q23950	-2.456		S(C)(N1C(C2C=CC3OCOC=3C=2)CC(C2C=CC(F)=CC=2)=N1)(=O)=O
HY-Q50338	-2.455		C1(=CC2C(=CC=C(OC)C=2)OC1=O)C1=NN=C(NC2C=CC=CC=2OC)S1
HY-Q04794	-2.455		C1(C(=O)C2C=CC(=C(C)C=2)OC)=C(O)C(N(CC2=CC=CN=C2)C1C1C=CC=C(OC)C=1OC)=O
HY-Q45090	-2.454		C1(C2C=CC(Cl)=CC=2Cl)=NN=C(SCC(=O)N2CCCC2)N1N
HY-Q31693	-2.453		FC1C=CC2C(=O)N(CC3CCN(C(NC4CCOCC4)=O)CC3)C=NC=2C=1
HY-Q56147	-2.452	HY-Q56147	O=C(C1=CC=CC=C1)N1CCC(C(=O)N2CCC3(CC2)CC2=CC=CC=C2C3=O)CC1
HY-Q31443	-2.451		S(C1=C(SCC(NCC2CCCO2)=O)NC(C2C=CC(C)=CC=2)=N1)(C1C=CC=CC=1)(=O)=O
HY-QS06500015	-2.451	HY-QS06500015	Cc1cnc(C(=O)N2CCC(COc3ncccc3C(F)(F)F)CC2)cn1
HY-Q14971	-2.451		O=C(CCC(NC1=CN(CC2CCOCC2)N=C1)=O)OCC
HY-Q19656	-2.451		S(CC(NCCCC1C=CC=CC=1)=O)C1C=C(N2CCCC2)N=CN=1
HY-Q25779	-2.449		S(CCNC(C1C=CC=CC=1)=O)(N1CCN(C(OCC)=O)CC1)(=O)=O
HY-Q32162	-2.449		O(C)C1C=CC2N=CC=C(N3CCC4CN(C5C=CC=CN=5)CC34)C=2C=1
HY-Q41921	-2.449		N1C(N)=CC(N)=NC=1SCC(=O)NC(C)C1C=CC=CC=1
HY-Q47921	-2.448		N1(C2C=CC(C)=CC=2)C(=O)C2=CC=C(C(=O)NCC3CCCO3)C=C2C1=O
HY-Q38150	-2.448		C1(=NN=C(SC2C=CC(=CN=2)C(F)(F)F)S1)N1CCOC1=O
HY-Q37277	-2.448		C1(C(=O)C=CC1NC1C=CC=CC=1OC)NC1C=CC=CC=1OC
HY-Q07138	-2.448	1-[(3,5-dimethyl-1-phenyl-1H-pyrazol-4-yl)sulfonyl]-N-(2-phenylethyl)piperidine-4-carboxamide	C1(C(C)=NN(C2C=CC=CC=2)C=1C)S(=O)(=O)N1CCC(CC1)C(NCCC1C=CC=CC=1)=O
HY-Q19252	-2.448		N1C=NC(NCC2C=CN=C(N3CCCC3)C=2)=CC=1N1C=CN=C1C
HY-Q20975	-2.448		FC(C1C(C(N2CC3CN(C4C5N=CN(C)C=5N=CN=4)CC3C2)=O)=CN(C)N=1)F
HY-Q46083	-2.447		N12N=C(COC3C=CC=C4C=CC=CC=34)SC1=NN=C2C1=CC=CN=C1
HY-Q37161	-2.447		C1(C(N)=O)=CC2C(=CC=C(Cl)C=2)O/C/1=N\NC(=O)C1C=CC=C(F)C=1
HY-Q12131	-2.446	(1-ethyl-1H-pyrazol-3-yl)(4-[1,2,4]triazolo[4,3-a]pyridin-3-yl-1,4-diazepan-1-yl)methanone	C1(N2CCCN(CC2)C(=O)C2C=CN(CC)N=2)=NN=C2C=CC=CN12
HY-Q01499	-2.446	1-[5-(2-ethylbutanoyl)-1-methyl-1H,4H,5H,6H,7H-pyrazolo[4,3-c]pyridine-3-carbonyl]-N-(2-methylphenyl)piperidine-3-carboxamide	C1(C(=O)N2CCCC(C2)C(=O)NC2C=CC=CC=2C)=NN(C)C2CCN(C(C(CC)CC)=O)CC1=2
HY-Q18905	-2.446		FC1C=CC2=NC=NC(N3CCCC(C4=NN=C(C)O4)C3)=C2C=1
HY-Q49940	-2.445		N1C(SCCOC2C=CC=CC=2OC)=NC2C(=NC=NC1=2)N
HY-Q16150	-2.444		S(C)(N1CCC(C(N2CCC(CN3C(=O)C=C4CCCCC4=N3)CC2)=O)CC1)(=O)=O
HY-Q04206	-2.444		N1(C2C=CC(=CC=2C)C)C(=O)C2C(CC(CC2)C2C=CC=CC=2)C1=O
HY-Q30087	-2.444		S1CCN(C(C2CCCN(C3C4C=NN(C)C=4N=CN=3)C2)=O)CC1
HY-Q11408	-2.443	6-[3-(3-chlorophenyl)-1,2,4-oxadiazol-5-yl]-2-(propan-2-yl)-2,3-dihydropyridazin-3-one	N1N(C(C)C)C(=O)C=CC=1C1ON=C(C2C=CC=C(Cl)C=2)N=1
HY-Q25375	-2.443		O=C(NC1C=CC=C(C)C=1)NC1C=NC(OC)=NC=1N(C)C
HY-Q31994	-2.442		FC(C1C=CC=C(NC(COC2=COC(CN3C(C)CC4C=CC=CC3=4)=CC2=O)=O)C=1)(F)F
HY-Q50219	-2.442		S(=O)(=O)(C1C=CC2=CC=CC=C2C=1)NC1=CC=C2OC(C)=C(C(O)=O)C2=C1
HY-Q19001	-2.442		ClC1C=CC=CC=1C(N1CCC(C2C=CSC=2)CC1)=O
HY-Q11705	-2.441	2,4,5-trimethyl-N-[2-(propane-1-sulfonyl)-1,3-benzothiazol-6-yl]benzene-1-sulfonamide	S(=O)(=O)(NC1=CC=C2C(=C1)SC(=N2)S(CCC)(=O)=O)C1C(C)=CC(C)=C(C)C=1
HY-Q49425	-2.441		C1(C(C)=O)C(C2C=CC=C(F)C=2)N(C(=O)C=1O)CCC1C2C=CC=CC=2NC=1
HY-Q01308	-2.441	5-[5-(2,4-dimethylphenyl)-1,2,4-oxadiazol-3-yl]-1-[2-(morpholin-4-yl)ethyl]-1H-1,3-benzodiazole	N1C(C2=CC=C3C(=C2)N=CN3CCN2CCOCC2)=NOC=1C1C=CC(C)=CC=1C
HY-Q13816	-2.441		S1CCC(N2CCCN(C(C(C)OC3C=CC=CC=3)=O)CC2)C1
HY-Q26253	-2.44		S(CCNC(C1C=CC=CC=1C(F)(F)F)=O)(N1CCC2C=CC=CC=2C1)(=O)=O
HY-Q08885	-2.439	N-[(3,4-dimethylphenyl)methyl]-1-[4-(2-methylpropanamido)phenyl]cyclobutane-1-carboxamide	C(C(C)C)(=O)NC1=CC=C(C=C1)C1(CCC1)C(=O)NCC1=CC=C(C)C(C)=C1
HY-Q07950	-2.439		C12CN(CC3=CC=C(C=C3)F)COC=1C(Cl)=CC1C(=CC(=O)OC2=1)CC
HY-Q49087	-2.439		C1(SC=C(C(C)(C)C)N=1)NC(CSC1N=C(C)C=C(C)N=1)=O
HY-Q23444	-2.439		O=C1C(C(NC(C)C2C=CC=CC=2)=O)=NN=C2N(C3C=CC=CC=3)CCN12
HY-Q46471	-2.438		C12C(N3CCN(CC3)C3C=CC=CC=3)=NN=C(C)C1=C(C)N(C1C=CC=CC=1F)N=2
HY-Q02749	-2.438		C12CC1C1C(C(O)=O)C(C(=O)NC3C=CC(=CC=3CC)Br)C2C=C1
HY-Q00825	-2.437		O=C(CC1C=CC=C(OC)C=1)N1CCCC(N(C)C2N=CC(C)=CN=2)C1
HY-Q31931	-2.437		FC1C=CC(N2CCN(C3C4=CC(C5CC5)=NN4C=CN=3)CC2)=CC=1
HY-Q40400	-2.437		N12N=C(C=C1N=C(C1C=CC=CC=1)C=C2C(F)(F)F)C(=O)N(C)CC1=CN(C)N=C1C
HY-Q03164	-2.436	N-[2-(cyclohex-1-en-1-yl)ethyl]-1-[3-(4-methoxyphenyl)-1,2,4-oxadiazol-5-yl]piperidine-4-carboxamide	N1C(C2C=CC(=CC=2)OC)=NOC=1N1CCC(CC1)C(NCCC1CCCCC=1)=O
HY-Q31463	-2.435		FC(C1C=CC=CC=1NC(C1C=CC2=NN=C(C3CC3)N2N=1)=O)(F)F
HY-Q07491	-2.435		S1(CCCCN1C1C(OC)=CC=C(C=1)NC(COC1=CNC(=CC1=O)C)=O)(=O)=O
HY-Q04471	-2.434		C1(C(=O)CN(C2CCN(CC2)C(=O)C2CC2)C=1N)C1SC=C(C2C=CC=CC=2)N=1
HY-Q20856	-2.434		O=C1CN(CC2C=CC=C(OC)C=2)CCN1CC1C=CC=CC=1
HY-Q30905	-2.434		S1C2C=CC(C)=C(C)C=2N=C1N1CCN(CCNC(C2C=CC(OC)=CC=2)=O)CC1
HY-Q50960	-2.433		N12C(O)=CC(C)=NC1=NC(NS(=O)(=O)C1C=CC(C)=CC=1)=N2
HY-Q26223	-2.433		O=C(COC1C=CC(C(C)=O)=CC=1OC)NCCOC1C=C(N2CCN(C)CC2)N=CN=1
HY-Q49946	-2.432		C12N=CN=C(SCC(=O)NC3=CC=CC(C(C)=O)=C3)C=1C(=C(C)S2)C
HY-Q01367	-2.432		C1(C(=O)NCC2=NN=C3C=CC=CN23)=C(C)C=C(N(CCOC)C1=O)C
HY-Q25550	-2.432		FC1C=CC(C2C=CC(=O)N(CCCNC(C(C)OC3C=CC4OCOC=4C=3)=O)N=2)=CC=1
HY-Q17371	-2.432		S1C2C=CC=CC=2N=C1N1CC(C(NCCCOC)=O)C1
HY-Q05821	-2.432		S(=O)(=O)(C1C=CC(=CC=1)F)N1CCCC(C1)C(=O)NC(C)C(=O)NCC1C=CC=CN=1
HY-Q40098	-2.432		C1(/C=N/NC(C2C=CN=CC=2)=O)=CNN=C1C1C=CC(F)=CC=1
HY-Q05771	-2.431	N-(2,5-dimethylphenyl)-2-[5-(quinolin-6-yl)-1,3,4-oxadiazol-2-yl]acetamide	N1N=C(OC=1C1C=CC2C(=CC=CN=2)C=1)CC(=O)NC1C=C(C)C=CC=1C
HY-Q33462	-2.431		S(CC(NC1C=CC(C(C)=O)=CC=1)=O)C1=CN(CC(N2CC(C)OC(C)C2)=O)C2C=CC=CC1=2
HY-Q23463	-2.431		ClC1C=NC(OC2CCCN(C(NC3C=CC=C(C(F)(F)F)C=3)=O)C2)=NC=1
HY-Q44282	-2.43		C1(=C(C=CC=C1CNC1=CC=C(C=C1)C(O)=O)OC)OCC1=CC=C(C=C1)C
HY-Q16163	-2.43		N1=C(N2CC(N(C)CCN3C=CN=N3)C2)C=CC2=NN=C(C)N12
HY-Q16504	-2.43		S1C=CC2CN(C3CCN(C4C5N=CN(C)C=5N=CN=4)CC3)CCC1=2
HY-W281202	-2.429	2-((1-Benzylpiperidin-4-yl)carbamoyl)cyclohexane-1-carboxylic acid	O=C(O)C1CCCCC1C(NC2CCN(CC2)CC3=CC=CC=C3)=O
HY-Q03981	-2.428		S1CCC(N2CCCN(C(C3=CC=CS3)=O)CC2)CC1
HY-Q40925	-2.428		C1(SC=C(C2C=CC(C)=C(C)C=2)N=1)NC(C1C=CN=CC=1)=O
HY-Q03695	-2.428	2-[3-(7-methoxy-4-methyl-2-oxo-2H-chromen-3-yl)propanamido]-2-phenylacetic acid	C1(CCC(=O)NC(C2C=CC=CC=2)C(O)=O)=C(C)C2C=CC(=CC=2OC1=O)OC
HY-Q25763	-2.428		FC(C1C=CC=CC=1NC(NCC1=CC=C(C2=CC=CO2)O1)=O)(F)F
HY-Q14703	-2.427		S1C=CC=C1C1(CCCC1)C(NCC1CCN(C2CCSC2)CC1)=O
HY-Q50688	-2.427		C1(C(=O)NC2=NN=C(SCC(C3C=CC=CC=3)=O)S2)C=C(ON=1)C1=CC=C2OCCOC2=C1
HY-Q00011	-2.427	1-{3,4-dimethyl-2-phenyl-2H-pyrazolo[3,4-d]pyridazin-7-yl}-N-(3-phenylpropyl)piperidine-3-carboxamide	C12=NN(C(C)=C1C(=NN=C2N1CCCC(C(NCCCC2C=CC=CC=2)=O)C1)C)C1C=CC=CC=1
HY-Q36973	-2.426		C1(=CSC(NC2C=CC(C)=CC=2)=N1)C1(C)CC(CCC)C(=O)O1
HY-QS08396576	-2.425	HY-QS08396576	CC1C/C=C/C=C/C=C/C=C/C(OC2OC(C)C(O)C(N)C2O)CC2OC(O)(CC(O)CC3OC3/C=C/C(=O)O1)CC(O)C2C(=O)O
HY-Q23594	-2.425		S1C=C(N2CCN(C(C3=CC=CO3)=O)CC2)C(=O)C2C=CC=CC1=2
HY-Q20937	-2.425		S1C=C(C(N2CC3CN(C4C=NC=CN=4)CC3C2)=O)N=C1C1C=CC=CC=1
HY-Q40436	-2.424		C1(C(=O)N/N=C/C2C=CC=C(F)C=2)CC1C1C=CC(=CC=1)C(C)(C)C
HY-Q44248	-2.424		C1(S(=O)(=O)CC2=CC=C(C=C2)Cl)=NN2C(C)=CC(C)=NC2=N1
HY-Q60632	-2.423	HY-Q60632	O=C(N[C@H]1CCN(C(=O)C2=CC=C3SN=CC3=C2)C1)C1=CC=CS1
HY-Q40223	-2.423		C1(C(=O)N(C)C)=C(C)N=C(NC(COC2=CC=C(C=C2)Cl)=O)S1
HY-Q30887	-2.423		O=C1N(CC2C=CC(C(OC)=O)=CC=2)C2C=CC=NC=2C(=O)N1CC1C=CC(OC)=CC=1
HY-Q18171	-2.423		O=C(CN1C=CC=N1)N1CC2CN(C3N(C)C4C=CC=CC=4N=3)CC2C1
HY-Q40700	-2.422		C1(NC(=O)C2CC3CCC2C3)SC2CC(CCC)CCC=2C=1C(N)=O
HY-Q39124	-2.422		S(C1C=CC=CC=1)(=O)(=O)C1=CC=CC(=C1)C(=O)NC1=CC=C(C=C1)Br
HY-Q15253	-2.421		O=C(CCC1C(C)=NOC=1C)N1CCCC(OC2C=CC(C)=NN=2)C1
HY-Q38282	-2.42		N1(CC2=CC=CC(=C2)C(F)(F)F)C2C=C(Cl)C=CC=2OC1=O
HY-Q53845	-2.42	HY-Q53845	CC1=C(C(=O)N[C@H](C(=O)NCC2=CC=CS2)C(C)C)N=C2C=CC(Cl)=CN21
HY-Q44276	-2.42		C1(NC2=CC=CC(=C2)C(F)(F)F)SC=C(CC(=O)N/N=C/C2C=CC=CC=2OCC)N=1
HY-Q10522	-2.42	N-(2,3-dihydro-1,4-benzodioxin-6-yl)-2-[3-(4-methoxyphenyl)-1,2,4-oxadiazol-5-yl]pyrrolidine-1-carboxamide	N1C(C2C=CC(=CC=2)OC)=NOC=1C1CCCN1C(=O)NC1=CC=C2OCCOC2=C1
HY-Q47316	-2.42		C12C(SCC(=O)NC(NC)=O)=NN=C(C)C1=C(C)N(C1C=CC=CC=1)N=2
HY-Q43829	-2.419		C1(OC)C(OCC)=CC(CNCC2CCCN2CC)=CC=1Cl
HY-Q15772	-2.419		S1CC(CC(N2CCC(COC3C=CC(C(C)(C)C)=NN=3)C2)=O)N2C(=O)C=C(C)N=C12
HY-Q30294	-2.419		S1C2C=CC=C(OC)C=2N=C1N1CC(C(NCC2C=CC3OCOC=3C=2)=O)C1
HY-Q30367	-2.418		S1C2C=CC=C(CC)C=2N=C1N1CCOC(C(NC2CC2)=O)C1
HY-Q27780	-2.418		S1C=CC=C1CN1C(=O)C2N=CC=CC=2N(CC(NC2C=CC=CC=2OCC)=O)C1=O
HY-Q65598	-2.418	HY-Q65598	O=C(CC1=CN2CCSC2=NC1=O)NCC1=CC=CC(OC(F)(F)F)=C1
HY-Q27818	-2.418		S1C=CC2=C(N3CCC(COC4C=CC(C)=NN=4)CC3)N=CN=C12
HY-Q35770	-2.418		S1C(C)=NN=C1SCC(=O)NC1=CC(=CC(=C1)C(F)(F)F)C(F)(F)F
HY-Q18281	-2.418		O=C1C=C(OC2CCN(C(OC(C)(C)C)=O)CC2)C=C(C)N1C
HY-Q49373	-2.418		C1(C=C2C=CC=CC2=C(Br)C=1OC)C(=O)NCC1=CC=CN=C1
HY-Q13936	-2.417		O=C(C1CCOCC1)N1CC2CN(C3C=CC(C)=NN=3)CC2C1
HY-Q28777	-2.417		O1CCC(N2CCC(NC3=CC(C)=NC4=NC=NN34)C2)CC1
HY-Q31691	-2.417		S(C1CC1)(NC1CCN(C2=NC3C(=CC(F)=CC=3S2)F)CC1)(=O)=O
HY-Q40070	-2.417		C12NC(C3C=CC=CC=3)CC(C(F)(F)F)N1N=CC=2C(=O)NC(C)COC
HY-Q31614	-2.417		O=C(C)N1CCN(CC#CCOC2CCN(C3C(C#N)=CC4C=CC=CC=4N=3)CC2)CC1
HY-Q12860	-2.417	2-[(4,6-dimethylquinazolin-2-yl)amino]-6-(2-methoxyphenyl)-3,4-dihydropyrimidin-4-one	C1(NC2N=C3C=CC(C)=CC3=C(C)N=2)NC(=O)C=C(C2C=CC=CC=2OC)N=1
HY-Q02887	-2.416		C1(N)N(CCNC(=O)C2C=CC(=CC=2)C)C2C(=NC3C(=CC=CC=3)N=2)C=1C(OCC)=O
HY-Q29406	-2.416		S1C=CC=C1C1(CCCC1)NC(C1C=C(C2C=CC=CC=2)ON=1)=O
HY-Q19602	-2.416		S1(N(C)C2C=CC=CC=2N1CC(NCC1CCCO1)=O)(=O)=O
HY-Q45971	-2.416		N1=C(SCC(=O)NC2=CC=CC3C=CC=CC2=3)NC(=O)C(C2C=CC=CC=2)=C1N
HY-Q46196	-2.415		C1(OC(C2C=CC=C(OC)C=2)N(C(C)=O)N=1)C1=C(C)N=C2C=C(C)C=CN12
HY-Q18586	-2.415		S(CC1=CC=CO1)(C1CCN(C(CCC2C=CC(C)=C(C)C=2)=O)CC1)(=O)=O
HY-Q27710	-2.414		S(CC(NC1C=CC=C(C)C=1C)=O)C1N(C)C(C2=CNC3C=CC=CC2=3)=NN=1
HY-Q39189	-2.414		C1(=CC=CC=C1NC(CC1C=CC=CC=1)=O)C(=O)OCC(=O)C1C=CC(=CC=1)OC
HY-Q17635	-2.414		S1CCN(C(NCC2=CC=CS2)=O)CCC1C1C=CC=CC=1
HY-Q41768	-2.414		N(=C/C1C=CC=CC=1O)\C(C1C=CC=CC=1)C1=CC=C2OCOC2=C1
HY-Q42573	-2.414		C(=O)(N1CCC(C)CC1)C1=CC=CC=C1NC(CCC1C=CC=CC=1)=O
HY-W275967	-2.413	2-(3,4-Dihydroisoquinolin-2(1H)-yl)-7-(4-fluorophenyl)thieno[3,2-d]pyrimidin-4(1H)-one	377.442
HY-Q28048	-2.413		S(CC)C1N=C2N(CCNC(CC3C=CC(OC)=CC=3)=O)N=CC2=C(NC(C)C)N=1
HY-Q07125	-2.413		FC(C1C=CC(N2CC3CN(C(C4=C5CCCCC5=NO4)=O)CC3C2)=NC=1)(F)F
HY-Q29057	-2.413		FC(C1C=CC(N2CC3CCN(C(C4CC4)=O)C3C2)=NC=1)(F)F
HY-Q84349	-2.412	HY-Q84349	CC(C)NC(=O)[C@@H]1CC2=C(C=CC=C2)CN1C(=O)C1=C2C=CN=CC2=CN=C1
HY-Q39705	-2.412		C(=O)(COC1C=CC(=CC=1)C(C)(C)CC)C1C=CC(=CC=1)F
HY-Q37434	-2.412		N1(C)C(C2C=CC(O)=CC=2)=NN=C1SC(C)C(=O)NC1C=CC(=CC=1)C(C)=O
HY-Q44512	-2.412		S1(=O)(=O)C2C=CC=CC=2C(NCCCOC(=O)C2CC(=O)N(C3C=CC(=CC=3)Cl)C2)=N1
HY-Q35020	-2.411		C(COC1C=CC(C)=CC=1Br)(=O)N/N=C(\C)/CC(=O)NCC1=CC=CO1
HY-Q18228	-2.411		O=C(C1C=CC(OC)=CC=1)NCC1C=C(C2=CN(C)N=C2)C=NC=1
HY-Q50293	-2.411		C(=O)(N1CCN(CC1)C1C=CC=C(Cl)C=1)C1=CC=CC=C1NC(=O)C1CC=CCC1C(O)=O
HY-400177	-2.411	3-((4-Ethylphenyl)ethynyl)-5-phenoxypyridine	299.372
HY-Q25888	-2.41		S1C=CN=C1C1C=CC(CNC(C2C=CC3OCOC=3C=2)=O)=CC=1
HY-QS06379600	-2.41	HY-QS06379600	O=C(c1cc(=O)[nH]c2ccccc12)N1CCC(Cc2ccccc2)CC1
HY-Q18799	-2.409		S1(C2C=CC=CC=2N(CC2=NN=C(C3C=CC(F)=CC=3)O2)C(=O)N1C1C=C(C)C=CC=1C)(=O)=O
HY-Q59149	-2.409	HY-Q59149	O=C(NCCC(=O)N1CC2=C(C1)SC(C1=CC=CC=C1)=N2)C1=CC(F)=CC=C1
HY-QS00587445	-2.409	HY-QS00587445	Cc1cc(C)nc(NS(=O)(=O)c2ccc(NC(=O)CCCCC(=O)Nc3ccc(S(=O)(=O)Nc4nc(C)cc(C)n4)cc3)cc2)n1
HY-Q35050	-2.408		C(=O)(NC1CCCC1)C/C(/C)=N/NC(=O)C1C=CC(=CC=1)C(C)(C)C
HY-Q12111	-2.408	1-{2-[3-(3-chlorophenyl)-1,2,4-oxadiazol-5-yl]pyrrolidin-1-yl}-3-(2-methoxyphenyl)propan-1-one	N1C(C2C=CC=C(Cl)C=2)=NOC=1C1CCCN1C(=O)CCC1C=CC=CC=1OC
HY-Q25097	-2.407		S1C=CC=C1C1CCN(C(NC2C=CC(OCC)=CC=2)=O)CC1
HY-Q07454	-2.407		N1(C[C@@]23C(C(C(C=C2)O3)C(NCCCN2CCOCC2)=O)C1=O)C1C=C(ON=1)C |&1:2,r|
HY-Q32091	-2.406		S(C1=C(C)N(C)N=C1C)(N1CC2(CC(C3C=CC=CC=3)C2)C1)(=O)=O
HY-Q30492	-2.406		O=C(CN1CCC(C2NC3C=CC=CC=3N=2)CC1)NC1C=C(OC)C=CC=1OC
HY-Q15591	-2.406		S1CC(CC(N2CCC(COC3C=CC(C)=NN=3)C2)=O)N2C(=O)C(C)=CN=C12
HY-QS00590461	-2.406	HY-QS00590461	Cc1cc(C)nc(NS(=O)(=O)c2ccc(NC(=O)CCCC(=O)Nc3ccc(S(=O)(=O)Nc4nc(C)cc(C)n4)cc3)cc2)n1
HY-Q48049	-2.406		N12C(=CC=CC1=NC1C=CC=CC=1C2=O)C1=NC2=CC=CC=C2C(=O)N1
HY-Q20175	-2.405		O=C1C=CC(C2C=CC=NC=2)=NN1CCNC(C1C=CC=C(OC)C=1OC)=O
HY-Q22116	-2.405		S1C(C(NC2CCCC(C)C2C)=O)=CC2C(=O)N3C=CC=CC3=NC1=2
HY-Q25415	-2.405		O=C1CC(CNC(NCC2C=CC=CC=2)=O)CN1C1C=CC(C)=CC=1
HY-Q35453	-2.404		S(=O)(=O)(C1C=CC(=CC=1)NC(CCC1C=CC=CC=1)=O)NC1=NN=C(CC)S1
HY-Q20829	-2.404		S1C=C(CC(N2CCN(C3C=CC(F)=CC=3)CC2)=O)N=C1NC(C1CC1)=O
HY-Q50636	-2.404		C1(NC(C(CC)CC)=O)=NON=C1C1C=CC2CCCCC=2C=1
HY-Q15150	-2.404		O=C1C=C(N2CCOC(C(N3CCOCC3)=O)C2)N=C2C=CC=CN12
HY-Q03219	-2.404		N1N(C)N=NC=1C1C=CC(=CC=1)NC(=O)CC1(CCOCC1)N1C=CC=C1
HY-Q28517	-2.404		BrC1C=CC(CNC(C2=C(C)N(CC3=C(C)OC(C4C=CC(C)=CC=4)=N3)N=N2)=O)=CC=1
HY-Q41739	-2.404		N1C(C2C=CC=CC=2)=CC=C(C#N)C=1SCC1=CC=C(Cl)N=C1
HY-Q06324	-2.403		N12C(C(SC1C1C(=CC=CC=1)C2=O)(C)C)C(=O)NC(C1C=CC=CC=1)C(=O)NCC1=CC=NC=C1
HY-Q30421	-2.403		FC1C=CC(OCC2CCN(C(C3=C4CCCCC4=NO3)=O)C2)=NC=1
HY-Q13561	-2.403	2-[5-(5-ethyl-1,3,4-oxadiazol-2-yl)-2-oxo-1,2-dihydropyridin-1-yl]-N-(4-methylphenyl)acetamide	C1(C=CC(=O)N(CC(=O)NC2=CC=C(C=C2)C)C=1)C1OC(CC)=NN=1
HY-Q37870	-2.403		C12N(C)C(=NC=1C(=O)N(C)C(=O)N2C)SC1C=CC=CC=1C(O)=O
HY-Q07076	-2.403		BrC1C=CC=CC=1CCC(NC1CN(C2=NN=C(C)S2)C1)=O
HY-Q09470	-2.403	N-benzyl-3-{3-ethyl-3H-imidazo[4,5-b]pyridin-2-yl}-N-methylbenzamide	C1(C2=CC=CC(=C2)C(=O)N(C)CC2C=CC=CC=2)=NC2=CC=CN=C2N1CC
HY-Q01194	-2.402		C12C(O)=CC(=CC=1OC(CC2=O)(C)C)OCC(=O)N1CCN(CC1)C1C=CC=C(Cl)C=1
HY-W011324	-2.402	(S)-2-((tert-Butoxycarbonyl)amino)-4-(cyclohexyloxy)-4-oxobutanoic acid	O=C(OC1CCCCC1)C[C@@H](C(O)=O)NC(OC(C)(C)C)=O
HY-Q48949	-2.402		N1(CC(=O)N2CCCC2)N=NC(C2C=CC(=CC=2)Br)=N1
HY-Q52373	-2.402	HY-Q52373	COC1=CC=C(CNC(=O)C2=NN(C3=CC=CC=C3)C3=C2CSC3)C=C1OC
HY-Q56263	-2.401	HY-Q56263	O=C(NCCCNC(=O)C1CCCCC1)C1=NNC2=C1C=CC=C2Cl
HY-Q02519	-2.4	3-fluoro-N-{1-[6-(trifluoromethyl)-[1,2,4]triazolo[4,3-a]pyridin-3-yl]piperidin-4-yl}benzamide	N12C(C=CC(C(F)(F)F)=C1)=NN=C2N1CCC(CC1)NC(=O)C1C=CC=C(F)C=1
HY-Q49928	-2.4		N1C(=O)C=C(NC=1SCC1NC2=CC=CC=C2N=1)C1C=CC=CC=1
HY-Q45607	-2.399		C1(=CC=CC=C1NC(=O)C1=CC=C2OCCOC2=C1)C(NCCCN1CCOCC1)=O
HY-Q16322	-2.399		S1C2C=CC=CC=2N=C1N1CCN(C2CCN(C(C)C)C2=O)CC1
HY-W067660	-2.398	(R,S)-5-CF3-Pyox-In	FC(F)(F)C1=CN=C(C2=N[C@H](C(C=CC=C3)=C3C4)[C@H]4O2)C=C1
HY-Q46399	-2.398		N12N=C(CCC3C=CC=CC=3)SC1=NN=C2C1C=CC(OC)=C(OC)C=1
HY-Q10663	-2.398	1-(4-{3-ethyl-5-propyl-[1,2,4]triazolo[4,3-a]pyrimidin-7-yl}piperazin-1-yl)-2-(1H-indol-3-yl)ethan-1-one	C12=NN=C(CC)N1C(=CC(N1CCN(CC1)C(=O)CC1C3C=CC=CC=3NC=1)=N2)CCC
HY-Q16659	-2.397		O=C(NC1C=C(C)C=C(C)C=1)N1CCCC(OC2C=CN=C(C)N=2)C1
HY-Q22116	-2.397		S1C(C(NC2CCCC(C)C2C)=O)=CC2C(=O)N3C=CC=CC3=NC1=2
HY-Q11054	-2.396	N-(3-cyanophenyl)-1-[(1-methyl-1H-imidazol-4-yl)sulfonyl]piperidine-4-carboxamide	S(=O)(=O)(N1CCC(CC1)C(=O)NC1=CC=CC(=C1)C#N)C1=CN(C)C=N1
HY-Q14448	-2.396		S1(C2C=CC=CC=2C(N2CCC(C3C=CC=CN=3)C2)=N1)(=O)=O
HY-Q26482	-2.396		FC1C=NC(N2CCN(C(C3C=C(F)C=NC=3)=O)CC2=O)=NC=1
HY-Q21579	-2.396		S1(N(C)C2C=CC=CC=2N1C1CCN(C(C2=CN(C)N=C2OC)=O)CC1)(=O)=O
HY-Q09307	-2.395	1-{[1-(butan-2-yl)-1H-1,2,3-benzotriazol-5-yl]sulfonyl}-N-[(pyridin-3-yl)methyl]piperidine-4-carboxamide	S(=O)(=O)(C1=CC=C2C(=C1)N=NN2C(C)CC)N1CCC(CC1)C(=O)NCC1=CC=CN=C1
HY-Q29129	-2.395		O=C1CC(NC(N2C(C)CC3C=CC=CC2=3)=O)CN1C1C=CC2OCCOC=2C=1
HY-Q09737	-2.395	N-(pyridin-3-yl)-1-(pyridine-3-sulfonyl)piperidine-4-carboxamide	S(=O)(=O)(C1=CC=CN=C1)N1CCC(CC1)C(=O)NC1=CC=CN=C1
HY-Q45761	-2.395		N12N=C(CCC3=CC=C(OC)C(OC)=C3)SC1=NN=C2C1=CC=CS1
HY-Q38463	-2.393		N1(NC(=O)CN2C3C=CC=CC=3N=C2)C(C2C=CC=CC=2)=CC(C(OCC)=O)=C1C
HY-W318737	-2.393	2-((5-((1,1-Dioxidobenzo[d]isothiazol-3(2H)-ylidene)amino)-1,3,4-thiadiazol-2-yl)thio)-1-(piperidin-1-yl)ethan-1-one	423.541
HY-Q46175	-2.393		N12N=C(SC1=NN=C(C1C=CC(C)=CC=1)C2=O)C1COC2=CC=CC=C2O1
HY-Q29764	-2.393		S(CC(N1CCCC1)=O)C1N(C2C=CC=CC=2)C(C2C=CC=CC=2)=CN=1
HY-QS00044510	-2.393	HY-QS00044510	COc1ccc(OC2C(=O)N(CCc3ccc(OC)c(OC)c3)C2c2ccccc2Cl)cc1
HY-Q24744	-2.392		S1C=CC=C1C1C(CNC(CCC2C=CC(SC)=CC=2)=O)=NC=CN=1
HY-Q00693	-2.392		BrC1C=CC(OC)=CC=1C(N1CCC(N2C=C(NC(C)=O)C=N2)C1)=O
HY-Q50294	-2.392		N12C(=O)C3C=CC=CC=3N=C1SCC(C1=CC3C(=CC=C(Cl)C=3)OC1=O)=N2
HY-Q22787	-2.391		ClC1C=CC(OC)=C2N=C(N3CCOC(C(N4CCCCC4)=O)C3)SC=12
HY-Q15522	-2.391		O=C(C1=CC=CO1)N1CCN(C2C=C(N3CCCC3)N=NC=2)CC1
HY-Q48008	-2.391		C1(C=NN(C2C=CC=CN=2)C=1C)C(=O)NC1=CC=C2C=CC=CC2=C1
HY-Q26776	-2.391		S(CC(NC1C=CC2OCCOC=2C=1)=O)C1C=C(C2C=CC=CC=2)N=CN=1
HY-W442164	-2.391	(S)-3-(3-Aminophenyl)-2-((tert-butoxycarbonyl)amino)propanoic acid	CC(C)(C)OC(N[C@H](C(O)=O)CC1=CC(N)=CC=C1)=O
HY-Q45979	-2.391		N12C(COC3C=CC=CC=3)=NN=C1SC(C1C=NC=C(Br)C=1)=N2
HY-Q46982	-2.389		N1(CC)C(CNC2C=CC=C(Cl)C=2)=NN=C1SCC(=O)NC(NC)=O
HY-Q39793	-2.389		C1(C=C(Cl)C=CC=1NC1C=CC=C(Cl)C=1)C(OCC)=O
HY-Q32423	-2.389		S(CC(N(CC1C=CC=CC=1)C1=NC2C(C)=CC=CC=2S1)=O)(C1C=CC=CC=1)(=O)=O
HY-Q21858	-2.389		O=C(N1CCC(CC(N2C3CCC2CC(N2C=NC=N2)C3)=O)CC1)OC(C)(C)C
HY-Q21931	-2.389		O=C1C2C=CC=CC=2N2C(=O)N(CC#N)N=C2N1CC1C=CC=CC=1
HY-Q15587	-2.388		O=C(C1=CN(C)N=C1OC)N1CC2CN(C3C=CC(C#N)=CN=3)CC2C1
HY-QS00045912	-2.388	HY-QS00045912	COc1ccc(OC2C(=O)N(Cc3ccc(F)cc3)C2c2ccc3c(c2)OCO3)cc1
HY-Q37728	-2.388		N1(C2C=CC=C(C)C=2)C(SCC(=O)N2CCOCC2)=NN=C1C1=CC=NC=C1
HY-Q34072	-2.387		C1(C#N)C2CCCCC=2C(C)=NC=1SCC(C1C=CC=CC=1)=O
HY-Q25131	-2.387		O=C(NCCC1C=CC=CC=1)NC1C=CC2ON=C(CN(C)C)C=2C=1
HY-Q45967	-2.387		N12N=C(CCCC3C=CC=CC=3)SC1=NN=C2CSC
HY-Q48074	-2.386		C1(SCC(=O)NC2C=CC=C(CC)C=2)=NC=NN1C1C=CC=CC=1
HY-Q15326	-2.386		FC(C1C=CC(N2CC3CN(C4C=CC(C(C)(C)C)=NN=4)CC3C2)=NN=1)(F)F
HY-Q36355	-2.386		C12(CCCCC1C2C(=O)N/N=C/C1=CC2OCOC=2C=C1Br)C
HY-Q23509	-2.385		O=C(CCC1C=CC(C#N)=CC=1)NC(CN1N=CC=N1)C1C=CC=CC=1
HY-Q25639	-2.385		O=C1CC(NC(NC2CCCCC2C)=O)CN1C1C=CC(OCC)=CC=1
HY-Q26507	-2.384		S1C=CC=C1C1CC(C2C=CC3N=CC=CC=3C=2)N(C(C)=O)N=1
HY-Q11059	-2.384	4-[(1-methyl-1,3,4,6-tetrahydro-5H-azepino[5,4,3-cd]indol-5-yl)carbonyl]benzonitrile	C12CCN(CC3=CC=CC(=C13)N(C)C=2)C(=O)C1C=CC(=CC=1)C#N
HY-Q17710	-2.384		FC1C=CC(C(N2CCN(C3N(C)C=CN=3)CC2)=O)=CC=1
HY-Q26524	-2.384		FC1C=CC(CC2=NN=C(NC(COC3C=CC=CC=3)=O)O2)=CC=1
HY-Q03195	-2.384	3-[4-(2-cyclopentylacetyl)-1,4-diazepan-1-yl]-5-(3,4-dimethylphenyl)-4-methyl-1H-1lambda~6~-isothiazole-1,1-dione	S1(=O)(=O)C(C2C=CC(C)=C(C)C=2)=C(C)C(N2CCCN(CC2)C(=O)CC2CCCC2)=N1
HY-Q41464	-2.383		C1(C2C=CC=CC=2N=C(C2=CC=C(Cl)C(Cl)=C2)C=1)C(=O)N/N=C1/CCN(CC/1)C(C)=O
HY-Q31582	-2.383		FC(C1C=CC(N2CC3CCN(C(COCC4C=CC=CC=4)=O)C3C2)=NC=1)(F)F
HY-Q07086	-2.383		ClC1C=CC=C(NC(CC2C=C(C3C=CC4OC(C)CC=4C=3)ON=2)=O)C=1C
HY-Q24995	-2.383		S(CC1C=CC=CC=1F)(NC1=CC=CC=C1C1=CN2CCCCC2=N1)(=O)=O
HY-Q43758	-2.383		C1(C2C=CC=CC=2OC)NC2C=CC=CC=2C(OC(C)=O)C1(C)C
HY-Q19938	-2.383		S1C=CC2=NC=NC(N3CCN(CC4C=CC=CC=4)C(=O)C3)=C12
HY-Q14563	-2.383		ClC1=CC2CN(C(C3C=C(C4CC4)ON=3)=O)CCC=2S1
HY-Q24231	-2.383		S1C=CC=C1CNC(C1=CC=C(CN2C(C)=NC3C=CC=CC2=3)O1)=O
HY-Q29685	-2.382		S1CCN(C(C2CCCN(C3C4=CC=NN4C=CN=3)C2)=O)CC1
HY-Q12278	-2.382	3-[4-(4-chlorophenyl)piperazine-1-carbonyl]-6-cyclopropyl-4H,5H,6H,7H-[1,2]thiazolo[4,3-d]pyrimidine-5,7-dione	C12NC(=O)N(C(=O)C1=NSC=2C(=O)N1CCN(CC1)C1C=CC(=CC=1)Cl)C1CC1
HY-Q14581	-2.382		N1C=NC(C)=C(C)C=1N1CC2CN(C3C=C(CC)N=CN=3)CC2C1
HY-Q52349	-2.38	HY-Q52349	O=C(C1=CN2C=CSC2=C1)N1CCC(C(=O)N2CCCC2)CC1
HY-Q06742	-2.38		N12C(C(SC1C1C(=CC=CC=1)C2=O)(C)C)C(=O)NC1=NN=CN1
HY-Q21380	-2.38		S(C)(N1CCC(C(NCCN2CCN(C(C3=CC=CS3)=O)CC2)=O)CC1)(=O)=O
HY-Q15189	-2.38		S1CCC(N2CCCN(C(NC3C=CC=CC=3)=O)CC2)CC1
HY-Q30990	-2.38		O=C1CN(C2C3C=NN(C)C=3N=CN=2)CCN1CC1C=CC=CC=1
HY-Q42154	-2.379		N1(C2CCCCC2)N=NN=C1SCC1NC2=CC=CC=C2N=1
HY-Q08155	-2.378		S1C=C(C2=CC=CO2)C=C1CNC(NCC1C=CC(F)=CC=1)=O
HY-Q11968	-2.378	2-{6-bromoimidazo[1,2-a]pyridin-2-yl}-N-(2,3-dihydro-1,4-benzodioxin-6-yl)acetamide	N12C=C(Br)C=CC1=NC(CC(=O)NC1=CC=C3OCCOC3=C1)=C2
HY-Q03999	-2.377		S1C=CC2=C1C(N(C1CCN(C(OC(C)(C)C)=O)CC1)N=N2)=O
HY-Q43741	-2.377		C1(C)(C)C(C2C=CC(C)=CC=2)NC2C=CC=CC=2C1OC(C)=O
HY-Q07000	-2.377		S1(=O)(=O)N(C)C(C(=O)NC2C=CC(=CN=2)C)=C(C2SC(Cl)=CC1=2)O
HY-Q42210	-2.377		C1(C2C=CC=CC=2C)=NN=C(SCC(=O)C2C=C(C)C=CC=2C)O1
HY-Q25694	-2.377		FC1C=CC(N2C(C)=C(C(N3CCN(C4C=CC(C(C)=O)=CC=4)CC3)=O)N=N2)=CC=1
HY-Q46566	-2.377		N12N=C(CSC3=CC=C(C=C3)Cl)SC1=NN=C2C1CCCN(C1)S(C)(=O)=O
HY-Q16841	-2.377		O=C1CC(C(N2CCC(OC3C=CC=NN=3)C2)=O)CN1C1C=CC=C(OC)C=1
HY-Q36876	-2.376		C1(C=C(OC2=CC=C(C=C2)Br)N=C2C=CC=CC=12)C(N)=O
HY-Q08736	-2.376	4-methyl-N-[4-methyl-5-(4-methylpiperidine-1-carbonyl)-1,3-thiazol-2-yl]pyridin-2-amine	C1(=C(C)N=C(NC2C=C(C)C=CN=2)S1)C(=O)N1CCC(C)CC1
HY-Q37309	-2.375		N1(C)C(COC2=CC=C3C=CC=CC3=C2)=NN=C1SCC(=O)NC1C(OC)=CC=C(OC)C=1
HY-Q26426	-2.375		S1C(CNC(C2C=CC=C(OC)C=2OC)=O)=CC=C1C(C1=CC=CS1)O
HY-QS05217844	-2.375	HY-QS05217844	N#CC(C#N)=C1C=C2C=C(N3CCN(C4=CC5=CC(=C(C#N)C#N)CCC5CC4)CC3)CCC2CC1
HY-Q32828	-2.375		ClC1C=CC=CC=1CN1C=NC2C3C=CC=CC=3N(CC(NC3C=CC4OCOC=4C=3)=O)C=2C1=O
HY-Q26915	-2.375		S(CCNC(C1=CC=CS1)=O)(N1CCN(C2C=CC(F)=CC=2)CC1)(=O)=O
HY-Q24303	-2.374		S1C=CC=C1C(N1CCN(C(C2CC2C2=CC=CS2)=O)CC1)=O
HY-Q01216	-2.373		C12C(C)=C(N(CC3=CC=NC=C3)C=1N=CN1N=C(C3C=CC(=CC=3)OC)N=C21)C
HY-Q07385	-2.373		N1(C2C=CC(=CC=2)OC2C=CC=CC=2)C(=O)C2C(CC(CC2)C)C1=O
HY-Q42076	-2.373		C1(=C(C)N(CC)N=C1C)C(=O)NC1C=CC(=CC=1)S(=O)(=O)NC1N=C(C)C=C(C)N=1
HY-Q18757	-2.373		O=C(NC1C=CC(OCC)=CC=1)N1CC2CN(C3C(C)=C(C)N=CN=3)CC2C1
HY-Q36540	-2.372		C1(=NN=NN1C1C=CC=CC=1)C1C=NC2=CC(C)=CC=C2C=1C1C=CC=CC=1
HY-Q00390	-2.372		S1C(C)=NC(C)=C1C(N1CCCC2(C3C=CC=CC=3C(=O)O2)C1)=O
HY-Q40217	-2.372		N1(C2=CC=CC3C=CC=CC2=3)C(=O)C2CCC(C3C=CC=CC=3)CC2C1=O
HY-Q22143	-2.372		FC1C=C(C#N)C=CC=1CN1CCN(CC2C=CC=CC=2)C(=O)C1
HY-Q38034	-2.372		N1(C2C=CC=CC=2)N=NN=C1SCC1=CC=CC=C1CSC1=NN=NN1C1C=CC=CC=1
HY-Q34632	-2.372		N1(CCCCC(SC2=NC=NC3SC4CCCC=4C2=3)C1=O)C(=O)C1C=CC(=CC=1)F
HY-QS00519132	-2.372	HY-QS00519132	Cc1cc(C2CCCN2C(=O)c2cc(F)ccc2F)on1
HY-Q26817	-2.371		O=C1C2=CC(C3C=CC(OC)=C(OC)C=3)=NN2C=CN1CC1C=CC=C(C#N)C=1
HY-Q06790	-2.371		BrC1C=CC2=C(SC(N3CCOC(C(N4CCOCC4)=O)C3)=N2)C=1
HY-Q01047	-2.371	N-[(2H-1,3-benzodioxol-5-yl)methyl]-1-{2,3-dimethylpyrido[2,3-b]pyrazin-7-yl}piperidine-3-carboxamide	N1C(C)=C(C)N=C2C=C(C=NC=12)N1CCCC(C(=O)NCC2=CC=C3OCOC3=C2)C1
HY-Q18547	-2.371		S(N(C)C)(N(C)C1CN(C2C=CC(C3C=CC=CC=3)=NN=2)C1)(=O)=O
HY-Q32879	-2.37		S(CCCC(NC1C2C=CC=CC=2OC=1C(OCC)=O)=O)(C1C=CC(C)=CC=1)(=O)=O
HY-Q09512	-2.37	3-[2-(cyclohexylamino)-4-(4-methoxyphenyl)-1,3-thiazol-5-yl]propanoic acid	C1(NC2CCCCC2)SC(CCC(O)=O)=C(C2C=CC(=CC=2)OC)N=1
HY-Q26025	-2.37		O=C(C1C=CC=C(OC2C=CC=CN=2)C=1)N1CCN(C2C=CC=C(C)C=2)CC1
HY-Q40050	-2.37		C12NC(C3C=CC=CC=3)CC(C(F)(F)F)N1N=CC=2C(=O)NC1C=CC=CC=1C(OCC)=O
HY-Q33341	-2.369		ClC1C=CC(N2C(CNC(C3C4C=CC=CC=4C=CC=3OCC)=O)=NN=N2)=CC=1
HY-QS08000083	-2.369	HY-QS08000083	CC(C)(C)OC(=O)N1CCC(C(=O)N2CCN(S(C)(=O)=O)CC2)CC1
HY-Q49135	-2.369		C1(SC2C(=CC=C(C=2)C(OC)=O)N=1)NC(=O)C1=CC2=CC=CC=C2O1
HY-W275212	-2.369	2-(((3-Chloro-4-methylphenyl)amino)methyl)-3a,4,7,7a-tetrahydro-1H-isoindole-1,3(2H)-dione	CC1=C(C=C(C=C1)NCN2C(=O)C3CC=CCC3C2=O)Cl
HY-Q22575	-2.368		O=C(C1CCN(CC(NC2C=CC(C)=CC=2C)=O)CC1)O
HY-Q49113	-2.368		N1C2C=C(OC)C=CC=2OC=1C1C=CC(=CC=1)NC(=O)C1C=CC=C(OC)C=1
HY-Q48280	-2.367		C1(C2C=CC=CC=2Br)=NN=C(SCC(=O)N(C)C)O1
HY-Q16279	-2.367		FC1C=NC(OC2CCC(NC(COC3C=CC=CC=3OC)=O)CC2)=NC=1
HY-Q36795	-2.366		N1(CC2C=CC=CC=2)C2C=CC=CC=2C(/C=N/NC(COC2C=CC(Br)=CC=2C#N)=O)=C1
HY-Q06285	-2.366		C1(C#N)C2CC(C)(C)OCC=2C(=NC=1N1CCN(CC1)CC(=O)N1CCCC1)C
HY-Q09229	-2.365	1-(2-chloro-5-fluorobenzoyl)-4-(5-cyclopropyl-4H-1,2,4-triazol-3-yl)piperidine	N1C(C2CCN(CC2)C(=O)C2C=C(F)C=CC=2Cl)=NN=C1C1CC1
HY-Q42256	-2.365		C1(C(=O)NNC(=O)C2CC2)=C(Cl)C2=CC=C(OC)C=C2S1
HY-Q09658	-2.364	N-(1H-1,3-benzodiazol-2-yl)-2-(cyclohexylformamido)acetamide	C1(NC(CNC(C2CCCCC2)=O)=O)NC2=CC=CC=C2N=1
HY-Q23071	-2.364		S(CC(NC1C=CC(OC)=C(OC)C=1)=O)C1C=C(C2C=CC=CN=2)N=C(C)N=1
HY-Q32273	-2.363		S1CCN(C(C2CN(C3=NC4C(=CC=C(OC)C=4S3)OC)CCO2)=O)CC1
HY-Q52353	-2.363	HY-Q52353	O=C(NC1=CC=CC=C1)[C@@H]1CCCN1C(=O)C1=CN2C=CSC2=C1
HY-Q25959	-2.363		S1C=CC(C2C=CC(C(NCC3C(C4=CC=CO4)=NC=CN=3)=O)=CC=2)=C1
HY-Q37246	-2.363		C1(C(F)(F)F)C2CCCC=2N(CC(=O)NC2SC3CC(C)CCC=3C=2C#N)N=1
HY-Q11941	-2.363	1-{7-ethylpyrazolo[1,5-a]pyrimidine-5-carbonyl}-4-phenylpiperazine	C12=CC=NN1C(CC)=CC(C(=O)N1CCN(CC1)C1C=CC=CC=1)=N2
HY-Q04206	-2.363		N1(C2C=CC(=CC=2C)C)C(=O)C2C(CC(CC2)C2C=CC=CC=2)C1=O
HY-Q06218	-2.362		C12OC(OC1C(OC1OC(C)(C)OC21)C(=O)NC1=CC=C2C(OC(C=C2C)=O)=C1)(C)C
HY-Q45870	-2.362		N1(CCOC(C2C=CC=CC=2)C1)CCCC(=O)C1C=CC(=CC=1)F
HY-Q14730	-2.361		FC(C1C=CN=C(OC2CCN(C(NC3CCCCC3)=O)CC2)N=1)(F)F
HY-Q17830	-2.361		FC1=C(C)N=C(N2CCN(C(CN3C=NC4C=CC=CC3=4)=O)CC2)NC1=O
HY-Q25808	-2.361		S1C2C=CC=CC=2N=C1C(N1CCC(C2C=CSC=2)CC1)=O
HY-Q08534	-2.36	2-[3-(propan-2-yl)-5H,6H,7H,8H-[1,2,4]triazolo[4,3-a]pyrazine-7-carbonyl]quinoline	N12CCN(CC1=NN=C2C(C)C)C(=O)C1C=CC2=CC=CC=C2N=1
HY-Q02970	-2.36	N~7~-(3-fluorobenzyl)-2-(4-methoxyphenyl)-9-oxo-1,5,6,9-tetrahydropyrazolo[1,5-a]pyrido[4,3-d]pyrimidine-7(8H)-carboxamide	N12NC(C3C=CC(=CC=3)OC)=CC1=NC1CCN(C(=O)NCC3C=CC=C(F)C=3)CC=1C2=O
HY-Q15844	-2.36		S(C)(N1CCN(C(C2C=CN=C(OC3CCOC3)C=2)=O)CC1)(=O)=O
HY-Q15858	-2.36		S(C(C)C)(C1C=CC(CC(N2CC3CN(C4C=C(C)N=CN=4)CC3C2)=O)=CC=1)(=O)=O
HY-QS10000113	-2.36	HY-QS10000113	O=C(c1ccncc1)N1CC2CCCC(=O)N(Cc3ccccc3)C2C1
HY-Q09469	-2.359	8-{2-[6-(thiomorpholin-4-yl)pyridin-3-yl]-1,3-thiazole-4-carbonyl}-1,4-dioxa-8-azaspiro[4.5]decane	C1(=CSC(C2=CC=C(N=C2)N2CCSCC2)=N1)C(=O)N1CCC2(CC1)OCCO2
HY-Q09358	-2.359	N-(2H-1,3-benzodioxol-5-yl)-2-{4-[3-(3-fluorophenyl)-1,2,4-oxadiazol-5-yl]piperidin-1-yl}acetamide	N1=C(C2CCN(CC2)CC(=O)NC2=CC=C3OCOC3=C2)ON=C1C1C=CC=C(F)C=1
HY-Q25988	-2.359		S1C2C=CC=C(C)C=2N=C1N1CC(OC(C2C=CSC=2)=O)C1
HY-Q18507	-2.359		S(C1CC2CCC(N2C(C2C=COC=2)=O)C1)(C1C=CC=CC=1)(=O)=O
HY-136731	-2.359	APE1-IN-1	CC(NC(S1)=C(C2=NC3=CC=CC=C3S2)C4=C1CN(C(C)C)CC4)=O
HY-Q31088	-2.358		S1C=CC2N3C(=NN=C3N(CC3C=CC(F)=CC=3)C(=O)C1=2)SCC1C=CC=C(OC)C=1
HY-Q20824	-2.358		S(C(F)F)(C1C=CC=CC=1C(NCCN1C(C)=CC(C2=CC=CS2)=N1)=O)(=O)=O
HY-Q37804	-2.358		N1(CC2C(=CC=CC=2Cl)Cl)C(=O)C2C(=CC=CC=2)C1=O
HY-Q00995	-2.357	N-(2-fluorophenyl)-1-methyl-4-oxo-1H,4H-chromeno[4,3-b]pyrrole-2-carboxamide	C12C=C(N(C)C=1C1C(=CC=CC=1)OC2=O)C(=O)NC1C=CC=CC=1F
HY-Q10449	-2.357	3-(4-methoxybenzenesulfonyl)-7-(thiophen-3-yl)-4H,5H,6H,7H-thieno[3,2-b]pyridin-5-one	C1(=CSC2C(CC(=O)NC1=2)C1C=CSC=1)S(=O)(=O)C1C=CC(=CC=1)OC
HY-WAA0001	-2.357	(3R,4R)-1-benzyl-4-(4-chlorophenyl)pyrrolidine-3-carboxylic acid hydrochloride	352.26
HY-Q46764	-2.356		C12C3CCN(CC=3SC=1N=C(SCC(C)=O)N(CC1C=CC=CC=1)C2=O)C(OCC)=O
HY-W108564	-2.356	(S)-Methyl 3-(7-bromo-2-oxo-5-(pyridin-2-yl)-2,3-dihydro-1H-benzo[e][1,4]diazepin-3-yl)propanoate	O=C(OC)CC[C@@H]1N=C(C2=NC=CC=C2)C3=CC(Br)=CC=C3NC1=O
HY-Q30980	-2.356		S(CC(NC1C=C(OC)C=CC=1OC)=O)C1N(C2C=CC=C(C)C=2C)C=CN=1
HY-Q00249	-2.356		S1C(C)=NC(C)=C1CN1CCN(CC2C=CC=CC=2)C(=O)C1
HY-Q46162	-2.354		N12N=C(COC3C(C)=CC=CC=3C)SC1=NN=C2CN1CCCCCC1
HY-Q42402	-2.354		C(=O)(NNC(CC1C=CC(OC)=CC=1)=O)C1CCCCC1C(O)=O
HY-Q05168	-2.354		C1(CCOCC1)(CNC(CCC(O)=O)=O)C1C=CC(=CC=1)OC
HY-Q02618	-2.353		O=C(C1C2C=CC=CC=2N(C)N=1)N1CC2CN(C3C(C)=C(C)N=CN=3)CC2C1
HY-Q32342	-2.353		O=C(C1C=CC=C(OC)C=1OC)NC1C=CC(NC2C=C(OC)N=C(C)N=2)=CC=1
HY-Q23880	-2.353		S1C=CC=C1CC(NCC#CCOC1C=CC=CC=1OC)=O
HY-Q35864	-2.352		C1(=NN=NN1C1C=CC(=CC=1)F)C1=CNC2C(=CC(Cl)=CC1=2)Cl
HY-Q12469	-2.352	1-[2,5-dioxo-1-(4-phenoxyphenyl)pyrrolidin-3-yl]piperidine-4-carboxamide	N1(C2C=CC(=CC=2)OC2C=CC=CC=2)C(=O)CC(N2CCC(CC2)C(N)=O)C1=O
HY-Q29816	-2.351		O=C(C1CN(C2C(C)=NC3C=CC=CC=3N=2)CCO1)NC1CC1
HY-Q71647	-2.351	HY-Q71647	O=C(NCC1=CC=C(COCC2=CC=CC=C2)C=C1)C1=CNC2=C1C=CC(C1=CC=CC=C1)=N2
HY-Q26365	-2.351		S1C2C=CC=CC=2N=C1OC1CN(C(NC2C=CC=CC=2F)=O)C1
HY-Q28106	-2.351		O1CCC(N2CCC(NC3C4CCCCC=4N=CN=3)C2)CC1
HY-Q14921	-2.351		O=C(C1C=CC(C)=CC=1C)N1CCN(C2C=CC(C3CC3)=NN=2)CC1
HY-Q43359	-2.35		C1(NC(=O)C2=NOC(C3C=CC=CC=3Cl)=C2)SC2CCCC=2C=1C#N
HY-Q20538	-2.35		O=C(C1CCCN(C)C1)N1CCC(OC2C=CC(N(C)C)=NN=2)C1
HY-Q35138	-2.349		C1(C#N)C(=CC(C)=NC=1SCC(=O)C1C=CC(C)=CC=1C)C(F)(F)F
HY-Q72660	-2.349	HY-Q72660	O=C(NCC1=CC=C(COCC2CC2)C=C1)C1=CN=C2SN=NC2=C1
HY-Q05670	-2.349	1-[(3,5-dimethyl-1-phenyl-1H-pyrazol-4-yl)sulfonyl]-N-(4-acetamidophenyl)piperidine-4-carboxamide	C1(C(C)=NN(C2C=CC=CC=2)C=1C)S(=O)(=O)N1CCC(CC1)C(=O)NC1=CC=C(C=C1)NC(C)=O
HY-Q02241	-2.348	N-[(2H-1,3-benzodioxol-5-yl)methyl]-2-[2-(4-propanamidophenyl)ethyl]-1H-1,3-benzodiazole-5-carboxamide	N1C2C=C(C=CC=2NC=1CCC1=CC=C(C=C1)NC(CC)=O)C(=O)NCC1=CC=C2OCOC2=C1
HY-Q09947	-2.348	4-{1-[5-(4-methoxyphenyl)-[1,3]thiazolo[5,4-b]pyridin-2-yl]piperidine-4-carbonyl}morpholine	C1(N2CCC(CC2)C(=O)N2CCOCC2)=NC2=CC=C(C3C=CC(=CC=3)OC)N=C2S1
HY-Q13484	-2.348		O1C=C(CN2C3CCC2CC(N2C=C(COC)N=N2)C3)N=C1C
HY-Q03717	-2.348		S(C1CC1)(N1CC(N2C(=O)C=CC(C3C=CC=CC=3)=N2)C1)(=O)=O
HY-Q24056	-2.348		S1CCN(C(CSC2=CNC3C=CC=CC2=3)=O)CCC1C1=CC=CO1
HY-Q23392	-2.347		O=C(C1(C)CCC(C(NC2C=CC(C)=C(C)C=2)=O)C1(C)C)O
HY-Q03352	-2.347		C12NC(C3C=CC=C(OC)C=3)CC(C(F)(F)F)N1N=CC=2C(=O)N1CCCCCC1
HY-Q14718	-2.347		O=C(CN1C=CC=C1)N1CCCC(OC2C(C#N)=NC=CN=2)C1
HY-Q14780	-2.347		FC1=C(C(C)C)N=C(N2CCN(C(CN3C=NC(C)=C(C)C3=O)=O)CC2)NC1=O
HY-Q17093	-2.347		S(CCC1C=CC=CC=1)(N1CCC(OC2=NC=CS2)C1)(=O)=O
HY-Q08912	-2.347	2-bromo-N-{2-ethyl-[1,2,4]triazolo[1,5-a]pyridin-8-yl}benzamide	C12C(=CC=CN1N=C(CC)N=2)NC(=O)C1C=CC=CC=1Br
HY-Q07748	-2.347		O=C(COC1C=CC=CC=1OC)N1CCCC(OC2N=CC=CN=2)C1
HY-Q05340	-2.347		S1C2C=CC=C(F)C=2N=C1N1C(NC(CC2=CC=CS2)=O)=CC(C)=N1
HY-QS00587445	-2.347	HY-QS00587445	Cc1cc(C)nc(NS(=O)(=O)c2ccc(NC(=O)CCCCC(=O)Nc3ccc(S(=O)(=O)Nc4nc(C)cc(C)n4)cc3)cc2)n1
HY-Q00247	-2.346		O=C(C1C=CC(OCC2CCOCC2)=NC=1)N1CCN(CCO)CC1
HY-Q50253	-2.346		N12C(C3C=CC=CC=3)=CSC1=NN=C2SCCC(=O)NC1C=CC(OC)=CC=1
HY-Q30379	-2.346		S(C)(NC1C=CC=CC=1C1CC(C2C=CC=CC=2C)N(C(C2C=CC=CC=2)=O)N=1)(=O)=O
HY-Q21857	-2.346		S(C)(C1CCN(C(C2=CC(=O)C3C=CC=CC=3O2)=O)CC1)(=O)=O
HY-Q17845	-2.345		O=C(N1CC2CN(C3C=C4CCCC4=NN=3)CC2C1)OC(C)(C)C
HY-Q05395	-2.345		C12CC1C1C(C(=O)NC3C=CC(=CC=3)OC3C(C)=CC=CC=3C)C(C(O)=O)C2C=C1
HY-Q47549	-2.345		S(=O)(=O)(NC1SC=CN=1)C1C(OC)=CC(Cl)=C(OC)C=1
HY-Q29850	-2.344		O=C(C1CN(C2C(C#N)=C(C)C=C(C)N=2)CCO1)N1CCCCC1
HY-Q24910	-2.344		O=C(C1CCCC1)N1CCN(C(C2CC2C2C=CC3OCOC=3C=2)=O)CC1
HY-Q30934	-2.344		S(CC(NCCC1C=CC=CC=1)=O)C1N(CC2C=CC3OCOC=3C=2)C=CN=1
HY-Q03431	-2.343		C1(NC(=S)NC(C2C=CC=CC=2)=O)SC2=C(CCCCC2)C=1C(OCC)=O
HY-Q17421	-2.343		S(C)(C1C=CC=C2SC(NC3CN(C4C=CC=CN=4)C3)=NC=12)(=O)=O
HY-Q08322	-2.343		S1C=C(C2C=CC=CC=2)N=C1N1C(NC(CC2=CC=CS2)=O)=CC(C)=N1
HY-Q08514	-2.343	3-(3-ethyl-1,2,4-oxadiazol-5-yl)-7-methyl-N-[(2-methylphenyl)methyl]-1,8-naphthyridin-4-amine	C1(ON=C(CC)N=1)C1=CN=C2N=C(C=CC2=C1NCC1C=CC=CC=1C)C
HY-Q22055	-2.342		S1C=CC=C1C1C=C(C(N2CCN(C3C=CC(C(C)=O)=CC=3)CC2)=O)N(C)N=1
HY-Q40898	-2.341		N1(CC2=CC=C(C(=O)NC3C=C(C)C=CC=3F)O2)C=C(C=N1)Br
HY-Q02884	-2.341	2-(methylsulfanyl)-N-{3-[(5-phenyl-1,3,4-oxadiazol-2-yl)methoxy]phenyl}pyridine-3-carboxamide	N1N=C(COC2=CC=CC(=C2)NC(=O)C2C=CC=NC=2SC)OC=1C1C=CC=CC=1
HY-Q23011	-2.341		S1C=C(C)C=C1C(NCC1=CC(C2=CC=CS2)=NN1C)=O
HY-Q24310	-2.34		S1C=C(C2=CC=CO2)C=C1CNC(C1=CC=CC2OCCOC1=2)=O
HY-Q06940	-2.34		C1(CN2CCOC(C3C=CC=CC=3)C2)OC(CN2CCOCC2)=CC(=O)C=1O
HY-Q00955	-2.34		C1(C(=O)N2CCN(CC2)C2C=CC(=CC=2)F)=C(Cl)C2C(=CC(=CC=2)C)S1
HY-Q26042	-2.339		O=C(C1=CC(C2C=C(OC)C=CC=2OC)=NN1C)NCC(CC1C=CC=CC=1)O
HY-Q10355	-2.339	N-{5,6-dimethyl-7-oxo-4H,7H-[1,2,4]triazolo[1,5-a]pyrimidin-2-yl}-N-[(2-methoxyphenyl)methyl]propanamide	N12C(=O)C(C)=C(C)NC1=NC(N(C(CC)=O)CC1C=CC=CC=1OC)=N2
HY-Q27880	-2.339		FC1C=C(CNC(C2CCN(C3C4OC5C=CC=CC=5C=4N=CN=3)CC2)=O)C=C(F)C=1
HY-Q35636	-2.339		N1(CNC2C=CC(CC3C=CN=CC=3)=CC=2)C(=O)C2=CC=CC=C2C1=O
HY-Q16223	-2.338		O=C1C=C2CCCCC2=NN1CC1CCN(C(C(C)OC2C=CC=C(C)C=2C)=O)CC1
HY-Q04625	-2.338		C1(C(=O)NC(C)C(=O)NC(C)CCC2=CC=CO2)=CN(CC)C2C(=CC3=C(OCO3)C=2)C1=O
HY-Q06345	-2.338		C1(SC(=CN=1)CC1=CC=CC(=C1)C(F)(F)F)NC(=O)C1(C)CC2C=CC=CC=2C(=O)O1
HY-Q06303	-2.337		C1(=C(N)N(C2N=C3C=CC=CC3=NC1=2)CCOC)S(=O)(=O)C1C(Cl)=CC=C(Cl)C=1
HY-Q00092	-2.337		S(CC(C1C=CC(OC)=CC=1)=O)C1C=CC2N(C(C3C=CC=C(F)C=3)=NN=2)N=1
HY-QS05217844	-2.336	HY-QS05217844	N#CC(C#N)=C1C=C2C=C(N3CCN(C4=CC5=CC(=C(C#N)C#N)CCC5CC4)CC3)CCC2CC1
HY-Q48154	-2.336		N12N=C(COC)SC1=NN=C2C1C=CC(=CC=1)C(F)(F)F
HY-Q56202	-2.336	HY-Q56202	O=C1C=C(C(=O)N2CCC3(CC2)CC2=CC=CC=C2C3=O)OC2=C1C=CC=C2
HY-Q13826	-2.336		S1C(C)=NC(C)=C1C(N1CCC2N=C3C=CC=CN3C(=O)C=2C1)=O
HY-Q33631	-2.336		C1(SC2C=CC=CC=2)=C(Cl)C2C(=CC=CC=2)N(C)C1=O
HY-Q09149	-2.335	2-{[6-amino-4-oxo-1-(2-phenylethyl)-1,4-dihydropyrimidin-2-yl]sulfanyl}-N-(4-phenyl-1,3-thiazol-2-yl)butanamide	C1(SC(CC)C(=O)NC2SC=C(C3C=CC=CC=3)N=2)=NC(=O)C=C(N)N1CCC1C=CC=CC=1
HY-Q15091	-2.335		S1CCN(C(C2CCCN(CC3=NN=C(C4CCOC4)O3)C2)=O)CC1
HY-Q07906	-2.335		FC1C=CC=CC=1OCC(NCC1=CC(C2C=CC=CN=2)=NN1C)=O
HY-Q48268	-2.335		N12C(CC3=CC=C(C=C3)F)=NN=C1SC(C1C=CC=CC=1C(F)(F)F)=N2
HY-Q34195	-2.334		N12C3C=CC=CC=3SC1=NN=C2SCC(=O)NC1SC2CCCCC=2C=1C(OC)=O
HY-Q02497	-2.334	N-[(oxolan-2-yl)methyl]-1-[6-(thiomorpholin-4-yl)pyrimidin-4-yl]-1H-imidazole-4-carboxamide	C1(C(=O)NCC2CCCO2)=CN(C=N1)C1=NC=NC(N2CCSCC2)=C1
HY-Q25967	-2.333		FC1CC2CCC(N2C(CC2C=CC(C3C=CC=CC=3)=CC=2)=O)C1
HY-Q33230	-2.333		S(C)(C1C=CC=C2SC(N(C)CC3C=CC=CC=3)=NC=12)(=O)=O
HY-Q09985	-2.332	3-[(4-methylpiperidino)carbonyl]-4lambda~6~,1,2-benzothiadiazine-4,4(1H)-dione	S1(=O)(=O)C2C=CC=CC=2NN=C1C(=O)N1CCC(C)CC1
HY-Q72598	-2.331	HY-Q72598	CN1C2=CC=CC=C2N=C1C1CCN(C(=O)C2=CC=C3NC(=O)CSC3=C2)CC1
HY-Q31810	-2.331		S1C2C=CC(OC)=CC=2N=C1N1CCC(COC2N=CC=CN=2)CC1
HY-Q14110	-2.33		O=C(N1CCCC(CC2=NC(C3CC3)=NO2)C1)OC(C)(C)C
HY-Q25380	-2.33		S(CC1=CC=CO1)(C1CCN(C(CC2C=CC=C3C=CC=CC=23)=O)CC1)(=O)=O
HY-Q17837	-2.33		N1C=NC=CC=1N1CC2CN(C3N(C(C)C)C4C=CC=CC=4N=3)CC2C1
HY-Q38926	-2.329		N1(C2C=CC=CC=2C)C(=O)C(CC2C=CC=CC=2)=C(O)N=C1SCC(=O)NC1C=CC=CC=1OC
HY-Q14693	-2.329		FC(C1C=CC(C(N2CCCC(OC3N=C(C)C=C(C)N=3)C2)=O)=CN=1)(F)F
HY-Q00515	-2.328	5-[1-(3,5-dimethoxybenzoyl)pyrrolidin-2-yl]-3-[3-(trifluoromethyl)phenyl]-1,2,4-oxadiazole	N1C(C2=CC=CC(=C2)C(F)(F)F)=NOC=1C1CCCN1C(=O)C1C=C(OC)C=C(OC)C=1
HY-Q15696	-2.328		O=C(C1C=C(C)OC=1C)NCC1N=C(N2CCCCC2)N=C(OC)N=1
HY-Q05390	-2.328		N1C2C=CC=CC=2NC=1CCNC(=O)CC1(CCOCC1)N1C=CC=C1
HY-Q38241	-2.328		S(C)(=O)(=O)N(C1C=CC=C(F)C=1)CC(=O)N1CCN(CC1)C1C=CC=CC=1F
HY-Q38930	-2.328		N1(C2C=CC(=CC=2)OC2C=CC=C(C)C=2C)C(=O)C2CC=CCC2C1=O
HY-Q24758	-2.328		ClC1C=CC=C(F)C=1CN1C(=O)C2C(=CC=NC=2N(C)C1=O)OCC
HY-Q04291	-2.328		C1(C(OC)=O)N=C(SC=1CC(C)C)NC(=O)C1=CC2C=CC=CC=2C(=O)S1
HY-Q07116	-2.327		FC1C=C(C(N2CCN(C3C=CN=C(C(F)(F)F)C=3)C(=O)C2)=O)C=NC=1
HY-Q33970	-2.327		N1(CC2C=CC=CC=2)C(=O)C2CCC3(OCCO3)CC2C1=O
HY-Q24820	-2.327		O=C1C=C(CN2CCN(C(C3=CC=CO3)=O)CC2)OC=C1OCC(N1CCCCC1)=O
HY-Q00297	-2.327	N-[1-(3-methyl-1H-pyrazol-1-yl)propan-2-yl]-5-(2-methylpropyl)-4-oxo-4H,5H-pyrazolo[1,5-a]quinoxaline-2-carboxamide	C12=CC(C(=O)NC(C)CN3C=CC(C)=N3)=NN1C1C(=CC=CC=1)N(CC(C)C)C2=O
HY-Q43189	-2.327		C(O)(=O)C1C=CC(CNCC2=CC=CC=C2OCC2C=CC=CC=2)=CC=1
HY-Q06400	-2.327		N12N=C(SC1=NN=C2C1CCN(CC1)S(C)(=O)=O)CSC1C=CC=CC=1
HY-Q38930	-2.327		N1(C2C=CC(=CC=2)OC2C=CC=C(C)C=2C)C(=O)C2CC=CCC2C1=O
HY-Q32405	-2.326		ClC1C=CC=C(N2C3N=CN=C(SCC(N4CCC5C=CC=CC4=5)=O)C=3C=N2)C=1
HY-Q28139	-2.325		O=C(CC1C=C(C2=CC3C=CC=CC=3O2)ON=1)N1CCC2C=CC=CC1=2
HY-Q14213	-2.325		FC(C1C=CN=C(N2CC3CN(C4C=CC=CC=4)CC3C2)N=1)(F)F
HY-Q50273	-2.325		N1(CCC(=O)NCC(C2=CC=CO2)N2CCOCC2)C(=O)C2C3CC(C=C3)C2C1=O
HY-Q20609	-2.325		O=C(C1(CCOCC1)C1C=CC=CC=1)N1CCC(C2C=CC3=CC=CN=C3N=2)CC1
HY-Q07173	-2.325		N1(CC2C=CC=C(Cl)C=2)C2C=CC(=CC=2C(NC(C)=O)C1=O)OCC
HY-Q17275	-2.325		O=C(C1CCCN(C2C=C(C3C=CC(OC)=CC=3)N=CN=2)C1)O
HY-Q47999	-2.324		C1(C(=O)NC(C)C2C=CC(=CC=2)Cl)N=CN(C2C=CC(=CC=2)OC(F)F)N=1
HY-Q16907	-2.324		O=C(CC1C=CC=C(OC)C=1)NC1CCN(CCOC)CC1
HY-Q09096	-2.323	1-benzyl-3-{4-[3-(2-methoxyphenyl)propanoyl]-1,4-diazepan-1-yl}pyrrolidin-2-one	C1(=O)C(CCN1CC1C=CC=CC=1)N1CCCN(C(=O)CCC2C=CC=CC=2OC)CC1
HY-Q32924	-2.323		S1C(SCC(C2C=CC=CC=2)=O)=NC(C2C=CC=CC=2C)=N1
HY-Q20004	-2.323		O=C1C(N2CCC(C(N3CCN(C(OC(C)(C)C)=O)CC3)=O)CC2)=NC2C=CC=CC=2N1
HY-Q44193	-2.322		C12OC(C3CCC(C)=CC3)NC3C=CC(Br)=CC=3C1=NN=C(SC)N=2
HY-Q15634	-2.321		O=C1NC2N=CC=CC=2C(=O)N1C1CCN(C(C2C=CC=CC=2OCC)=O)CC1
HY-Q22391	-2.321		ClC1C=CC(CC(N2CCC(S(C3C=CC(F)=CC=3)(=O)=O)CC2)=O)=CC=1
HY-Q42229	-2.321		N12N=C(C=C1N=C(C1=CC=CO1)C=C2C(F)(F)F)C(=O)N(C)CC1C=CC=CC=1
HY-Q07624	-2.321		FC(C1C=CC(N2CC3CN(C(C4C=C5C=CC=CN5C=4)=O)CC3C2)=NC=1)(F)F
HY-Q38693	-2.321		C1(C(=O)C2=CC=CO2)=CN(C2C=CC(=CC=2)Cl)N=C1C(C)=O
HY-Q09925	-2.321	1-{1,4-dioxa-8-azaspiro[4.5]decan-8-yl}-2-[5-(3-fluorophenyl)-1,3,4-oxadiazol-2-yl]ethan-1-one	N1N=C(CC(=O)N2CCC3(CC2)OCCO3)OC=1C1C=CC=C(F)C=1
HY-Q22241	-2.321		O=C(NC1C=C(OC)C(OC)=C(OC)C=1)N1CCC(C2C=CC3=CC=CN=C3N=2)CC1
HY-Q20520	-2.32		O=C(C1C=C(OC)C(OC)=C(OC)C=1)N1CC2CN(C3C=CC4=NN=C(C)N4N=3)CC2C1
HY-Q23954	-2.32		FC1C=CC(OC2C=CC=C(C(N3CC4C=CC=NC=4C3)=O)C=2)=CC=1
HY-Q37600	-2.32		S(C)(=O)(=O)N(CC(=O)N/N=C(\C)/C1=CC=CS1)C1C(Cl)=CC=C(C=1)C(F)(F)F
HY-Q00049	-2.32		C1(C(F)(F)F)=NN=C2CN(C(=O)COC3C=CC=C4C=3C=CN4CCOC)CCN12
HY-Q02650	-2.32	1-[3-(2-methylphenoxy)pyrazin-2-yl]-N-(4-phenylbutan-2-yl)piperidine-4-carboxamide	C1(=NC=CN=C1N1CCC(CC1)C(=O)NC(C)CCC1C=CC=CC=1)OC1C=CC=CC=1C
HY-Q13858	-2.319		O=C1C=C(CN2CC3C(=O)N(C4C=CC=CC=4)C(=O)C3C2)C=CN1C
HY-Q14986	-2.319		FC(C1=CC(=O)NC(N2CCN(CC3C=CN(C)C(=O)C=3)CC2)=N1)F
HY-Q15143	-2.319		O=C(C1CC=CC1)N1CC2CN(C3N(CC)C4C=CC=CC=4N=3)CC2C1
HY-Q10098	-2.318	1-[1-(4-methoxyphenyl)cyclopropanecarbonyl]-4-[5-(pyridin-4-yl)-1H-pyrazole-3-carbonyl]piperazine	C1(C2C=CC(=CC=2)OC)(CC1)C(=O)N1CCN(CC1)C(=O)C1C=C(NN=1)C1=CC=NC=C1
HY-Q28230	-2.318		ClC1C=CC=CC=1CC(NC1C=CC=C(C2C=CC3=NN=C(C4C=CC=NC=4)N3N=2)C=1)=O
HY-Q31597	-2.318		O=C1CN(C2N(C)C3N=CC=CC=3N=2)CCN1CC1C=CC=CC=1
HY-Q05525	-2.318		O=C(C1=CC=NN1C)N(C)C1CN(C2C=C3CCCC3=NN=2)C1
HY-Q29336	-2.318		S1C(C(C)C)=NN=C1N1CCOC(C(N2CCOCC2)=O)C1
HY-Q24276	-2.318		S1C2CN(C(C)C)CCC=2C(C(N)=O)=C1NC(C1COC2C=CC=CC=2O1)=O
HY-Q03371	-2.317	1-{6-chloro-[1,2,4]triazolo[4,3-a]pyridin-3-yl}-4-(4-ethylbenzoyl)-1,4-diazepane	N12C=C(Cl)C=CC1=NN=C2N1CCCN(CC1)C(=O)C1C=CC(=CC=1)CC
HY-Q18995	-2.317		S1C(C2CC2)=NN=C1N1CC(N2C(=O)C=CC(C3C=CC=CC=3OC)=N2)C1
HY-Q47597	-2.317		N12N=C(CCSC3C=C(C)C=CC=3C)SC1=NN=C2CC1C=CC(F)=CC=1
HY-Q39648	-2.317		N1(CC2C=CC=CC=2)CC(CC1=O)C(=O)OC(C)C(=O)C1C=CC(C)=CC=1
HY-Q13905	-2.316		FC(C1C=C(N2CCN(C(NC3CCOCC3)=O)CC2=O)C=CN=1)(F)F
HY-Q40681	-2.316		C1(/C=N/NC(=O)C2C=CC(=CC=2)C(C)(C)C)=CNN=C1C1C=CC(OC)=C(OC)C=1
HY-Q42136	-2.316		C1(C(=O)NC2=CC=C3OCOC3=C2)=C(N)C2=CC=C(C3=CC=C4OCOC4=C3)N=C2S1
HY-Q06019	-2.315		FC1C=CC(NC(OC2CCCC(NC(C(CC)C3C=CC=CC=3)=O)C2)=O)=CC=1
HY-Q46959	-2.315		C1(CN2C3C=CC=CC=3SC3C=CC=CC2=3)=NN=C(SCC(=O)NC(NC)=O)N1N
HY-Q02705	-2.315		FC(C1C=CC=C(C(NC2C=CC=C(C3C=CC(N4CCOCC4)=NN=3)C=2)=O)C=1)(F)F
HY-Q14099	-2.314		S1CCN(C(CSC2C=CN=CC=2)=O)CCC1C1=CC=CS1
HY-Q30462	-2.314		S1C(CC(N2CCN(C3C=CC=C(C)C=3C)CC2)=O)=NN=C1NC1C=CC=CC=1OC
HY-Q17545	-2.313		O=C(C1C2C=CC=CC=2C=CN=1)N(C)C1CN(C2C=CC(C)=NN=2)C1
HY-Q32601	-2.313		S1C2C(C)=CC=C(C)C=2N=C1N1CC(OC(C2C(F)=CC=CC=2F)=O)C1
HY-Q49020	-2.313		C(=O)(C1C=CC(=CC=1)OCC(=O)N1CCCCC1)NC1C=CC=C(Cl)C=1C
HY-Q70230	-2.312	HY-Q70230	O=C(C1=CC=C(OCC2CC2)C=C1)N1CCN2C(=NN=C2C2=CC=CS2)C1
HY-Q14001	-2.312		O=C1CCC(C(N2C3CCC2CC(OC2C=CC=CN=2)C3)=O)CN1
HY-Q43516	-2.312		C1(C=CC=CC=1Cl)COC1=CC=CC=C1CNCC1=CC=NC=C1
HY-Q45513	-2.312		N1(C2C=CC=CC=2F)C(=O)C2C(C3C=CC2C2C3C(=O)N(C3C=CC=CC=3F)C2=O)C1=O
HY-Q25429	-2.312		FC1C=CC(COC2=CN(C)C(C(N3CCN(C4N=CC=CN=4)CC3)=O)=CC2=O)=CC=1
HY-Q28010	-2.312		S1CCSCC(CNC(C2=CC=CN(C)C2=O)=O)(O)C1
HY-79857	-2.312	(1R,2S,5R)-6-(Benzyloxy)-7-oxo-1,6-diazabicyclo[3.2.1]octane-2-carboxylic acid	O=C1N(OCC2=CC=CC=C2)[C@@H]3CC[C@@H](C(O)=O)[N@]1C3
HY-Q45864	-2.312		C1(ON=C(C)N=1)C1=CC=CC=C1NC(=O)C(C1C=CC=CC=1)C1C=CC=CC=1
HY-Q14510	-2.311		O=C1C2C=CC=CC=2N=NN1CCCC(NC1CCCC(C)C1C)=O
HY-Q29254	-2.31		S1CCN(C(C2CCCN(C3C=C(C)N=C(C)N=3)C2)=O)CC1
HY-Q32162	-2.309		O(C)C1C=CC2N=CC=C(N3CCC4CN(C5C=CC=CN=5)CC34)C=2C=1
HY-Q29892	-2.309		S1C2C=CC=C(OC)C=2N=C1N1CC(OC(C2C=C(C)OC=2C)=O)C1
HY-Q15492	-2.309		FC1C=NC(OC2CCCN(C(C3C=CC=C(C#N)C=3)=O)C2)=NC=1
HY-Q17688	-2.309		O=C1N(C)C2N=C3N(CCN4CCOCC4)C(C)=CN3C=2C(=O)N1CC(C)=O
HY-Q19156	-2.308		S(CC(N1CC(C)CC(C)C1)=O)C1N2C(C(C(C)C)N=C2C2C=CC=CC=2N=1)=O
HY-Q31016	-2.308		O=C(C)N1CCN(CC#CCOC2CCN(C3C4=CC=NN4C=CN=3)CC2)CC1
HY-Q03036	-2.308		C1(SC2=C(CCC2)C=1C(NCCNC(=O)C1=CC2C(=CC=CC=2)N1C)=O)N1C=NN=N1
HY-Q38695	-2.307		C1(C(=O)CC(C)(C)CC=1NCC1=CC=C2OCOC2=C1)C(=S)NC1C=CC=CC=1
HY-Q31678	-2.307		S1C2C=C(OCC)C=CC=2N=C1N(CCCN1C=CN=C1)C(C1=CC=CO1)=O
HY-Q16205	-2.307		ClC1C=NC(N2CC(N3C(=O)C=CC(C4C=CN=CC=4)=N3)C2)=NC=1
HY-Q00139	-2.307	3-(2-{[(2,4-difluorophenyl)methyl]carbamoyl}ethyl)-N-(3-fluorophenyl)piperidine-1-carboxamide	C(=O)(NC1C=CC=C(F)C=1)N1CCCC(CCC(=O)NCC2C=CC(F)=CC=2F)C1
HY-Q10438	-2.306	2-{[3-(4-butoxyphenyl)-3-oxopropyl]amino}-3-(1H-indol-3-yl)propanoic acid	C1(CC(NCCC(=O)C2C=CC(=CC=2)OCCCC)C(O)=O)C2C=CC=CC=2NC=1
HY-Q11034	-2.306	4-({1,4-dioxo-octahydro-1H-pyrido[1,2-a]pyrazin-2-yl}methyl)-N-[(4-methoxyphenyl)methyl]benzamide	N1(CC2=CC=C(C=C2)C(=O)NCC2=CC=C(C=C2)OC)CC(=O)N2C(CCCC2)C1=O
HY-Q10285	-2.306	N-[(2H-1,3-benzodioxol-5-yl)methyl]-2-{4-[3-(thiophen-2-yl)-1,2,4-oxadiazol-5-yl]piperidin-1-yl}acetamide	N1=C(C2CCN(CC2)CC(=O)NCC2=CC=C3OCOC3=C2)ON=C1C1=CC=CS1
HY-Q44727	-2.306		N1(C2CCCCC2)N=NN=C1SCC(=O)NC1C=CC=CC=1C(F)(F)F
HY-Q65666	-2.305	HY-Q65666	O=C(C1=CC=C2NC=NC2=C1)N1CCC(C2=NC(C(F)(F)F)=CC=N2)CC1
HY-Q38318	-2.305		C1(=O)NC2=CC=CC=C2N1CCCSC1=NN=C(C)S1
HY-Q39992	-2.305		C1(NC(=O)C2CC2C2C=CC=CC=2)SC2CCCCCC=2C=1C(OC)=O
HY-Q18461	-2.305		S1C(CC)=NN=C1C1CCN(C(CC2C=CC=CC=2)=O)CC1
HY-Q50127	-2.305		N1(CCN(CC1)C1C=CC=CC=1OC)C(COCC(=O)N1CCN(CC1)C1C=CC=CC=1)=O
HY-Q28820	-2.305		ClC1C=CC(C2CC(C3C=CC4=NC=CN=C4C=3)N(C(C3=CC=CO3)=O)N=2)=CC=1
HY-Q03407	-2.304		N12N=C(SC1=NN=C2C1CCN(CC1)S(C)(=O)=O)COC1C=CC=C2C=CC=CC=12
HY-Q20894	-2.304		ClC1C=NC(OC2CCCN(C(C3=CC4C=CC=C(OC)C=4O3)=O)C2)=NC=1
HY-Q44582	-2.304		N1(C2C=CC(=CC=2)OC2C=CC(C)=CC=2)C(=O)C2C3CC(C=C3)C2(C)C1=O
HY-Q18874	-2.304		BrC1C=NC(OC2CCCN(C(C3C=C4C=CC=CN4C=3)=O)C2)=NC=1
HY-Q20555	-2.304		S1C=CC=C1C(CNC(COC1C=CC(F)=CC=1)=O)N1C(C)=CC(C)=N1
HY-Q37725	-2.304		N1(C2C=CC=C(C)C=2)C(C)=NN=C1SCC1C=CC=C(Cl)C=1
HY-Q39577	-2.303		N12C3C=CC=CC=3N=C1NC(C(=O)NC1C=CC=CC=1OCC)CC2=O
HY-Q15071	-2.302		ClC1C=CC(S(C2CCN(C(C3=C(C)N=C(C)S3)=O)C2)(=O)=O)=CC=1
HY-Q45759	-2.302		N12N=C(CN3CCCCCC3)SC1=NN=C2C1=CC2=CC=CC=C2O1
HY-Q00985	-2.302	N-[1-(3,4-dimethoxyphenyl)ethyl]-1-{pyrido[2,3-b]pyrazin-7-yl}piperidine-4-carboxamide	C(=O)(C1CCN(CC1)C1C=NC2C(=NC=CN=2)C=1)NC(C)C1C=CC(OC)=C(OC)C=1
HY-Q24363	-2.301		S1C2CN(C(C)C)CCC=2C(C(N)=O)=C1NC(C1=CC(=O)C2C=CC=CC=2O1)=O
HY-Q29032	-2.301		S1C2C=CN=CC=2N=C1N1CCOC(C(NC2CC2)=O)C1
HY-Q40088	-2.299		C1(SC=C(C2C=CC(C(C)C)=CC=2)N=1)NC(=O)C1C2CCC(C2)C1C(O)=O
HY-Q28869	-2.299		S1C=C(C2C=COC=2)N=C1NC1C=CC(OC)=CC=1OC
HY-Q26383	-2.299		S1(N(C)C2C=CC(F)=CC=2N1CCNC(COC1C=CC=C(C)C=1)=O)(=O)=O
HY-Q50343	-2.299		S1(=O)(=O)CC(C)(C)C(=O)N1C1=CC=C(Cl)C(C(=O)NC2=CC=C(C=C2)NC(C)=O)=C1
HY-Q44947	-2.299		C(=O)(N1CCCC1)C1=CC=CC=C1NC(CCC1=CC=C2OCOC2=C1)=O
HY-Q10710	-2.299	N-[1-(3-methyl-1,2,4-oxadiazol-5-yl)cyclohexyl]quinoline-2-carboxamide	C1(C2(CCCCC2)NC(=O)C2C=CC3=CC=CC=C3N=2)ON=C(C)N=1
HY-Q00020	-2.298		S(CC1C=CC=CC=1)(C1CCN(C(OCC(C)C)=O)CC1)(=O)=O
HY-Q14531	-2.298		FC1C(C2CC2)=NC=NC=1N1CCN(CC2C=CC(C#N)=CC=2)CC1
HY-Q14094	-2.298		S1C(N2CCOC(C(N3CCCCC3)=O)C2)=NC(CCOC)=N1
HY-Q25778	-2.298		O=C(C)NCCC1N(CCC2C=CC=CC=2)C2C=CC=CC=2N=1
HY-Q00401	-2.298		C1(CN2CCCC(C2)C2SC3C(=CC=CC=3)N=2)OC(CO)=CC(=O)C=1O
HY-Q40087	-2.297		S(=O)(=O)(C1C=CC(=CC=1)NC(=O)C1=CC=C2OCOC2=C1)NC1SC=CN=1
HY-Q24566	-2.297		ClC1C=CC2OC(=O)N(CC(NCCC3C=CC(OC)=CC=3)=O)C=2C=1
HY-Q16665	-2.296		ClC1C=NC(OC2CCN(C(COC3C=CC=CC=3C)=O)C2)=NC=1
HY-Q03630	-2.296		C1(C(F)(F)F)N(CCNC(=O)CN2C(C)=CC(C(OC)=C2)=O)C2C(=CC=CC=2)N=1
HY-Q17722	-2.295		O(CC1CCCN(CC2C=CC3=NC=CN=C3C=2)C1)C1C=NC=CN=1
HY-Q14736	-2.295		S1CCN(C(N2CCNC2=O)=O)CCC1C1C=C(F)C=CC=1F
HY-Q46365	-2.295		C1(NC(CSC2=NN=C(C3=CC=CO3)O2)=O)SC(C2C=CC=CC=2)=CC=1C(OCC)=O
HY-Q30675	-2.294		O=C(C1CN(C2C=C(C)C3C=CC(OC)=CC=3N=2)CCO1)N1CCCC1
HY-Q42658	-2.294		C(=O)(N/N=C/C1=CC=CC(=C1)OCC1C=CC=CC=1)C1C=CC(=CC=1)NC(CC)=O
HY-Q09659	-2.294	2-methyl-N-(2-{1-[(3-methylphenyl)methyl]-2-oxo-1H,2H,3H-imidazo[4,5-b]pyridin-3-yl}ethyl)propanamide	N1(CCNC(C(C)C)=O)C2N=CC=CC=2N(CC2C=CC=C(C)C=2)C1=O
HY-Q19784	-2.294		FC(C1C=CN=C(OC2CCN(C(CC3=CN(C)C4C=CC=CC3=4)=O)CC2)N=1)(F)F
HY-Q16088	-2.294		O=C1C=C(N2CC(N3C(C(C)C)=NC4C=CC=CC3=4)C2)N=CN1C
HY-Q23188	-2.294		FC1C=CC2N=C(N3CC4C(=O)N(CC5C=CC=CC=5)C(=O)C4C3)OC=2C=1
HY-Q23077	-2.294		O(C)CCCNC1N=C2N(C)N=CC2=C(NC2C=CC=CC=2C)N=1
HY-Q61993	-2.293	HY-Q61993	O=C1CCC2=C(N=C(C(=O)NC3=CC=C(CC(=O)N4CCCCC4)C=C3)C=C2)N1
HY-Q30038	-2.293		ClC1=CC=C(C(N2C3CCC2CC(N2C=C(C)C=N2)C3)=O)S1
HY-Q36355	-2.293		C12(CCCCC1C2C(=O)N/N=C/C1=CC2OCOC=2C=C1Br)C
HY-Q13550	-2.293		S1C(C)=NN=C1N1CC(NC(C2=C(C)N(C)N=C2C)=O)C1
HY-Q04065	-2.293	1-{4-[(6-methoxypyridin-3-yl)methyl]piperazin-1-yl}-3-phenylpropan-1-one	N1(CCN(CC1)CC1=CC=C(N=C1)OC)C(CCC1C=CC=CC=1)=O
HY-Q28991	-2.293		S1C=CC=C1CNC(C1C=CC(N2C=CN=C2SCC(NC2CCCCC2)=O)=CC=1)=O
HY-Q17067	-2.292		FC1=C(CC)N=C(N2CC3CN(C(C4C=CC(OCC)=NN=4)=O)CC3C2)NC1=O
HY-Q11732	-2.292	5-(azepane-1-sulfonyl)-1-[(4-methoxyphenyl)methyl]-1,2-dihydropyridin-2-one	S(=O)(=O)(N1CCCCCC1)C1C=CC(=O)N(CC2=CC=C(C=C2)OC)C=1
HY-Q15677	-2.291		S(C)C1N=C(C(F)F)C=C(N2CCN(CC3C(C)=NOC=3C)CC2)N=1
HY-Q50549	-2.291		C12C(C3C=CC(=CC=3)F)N(C(=O)C=1OC1C=CC(Cl)=CC=1C2=O)C
HY-Q01473	-2.291	4-(benzenesulfonyl)-2-(2-fluorophenyl)-N,N-dimethyl-1,3-oxazol-5-amine	S(C1=C(N(C)C)OC(C2C=CC=CC=2F)=N1)(C1C=CC=CC=1)(=O)=O
HY-Q33709	-2.291		C1(S(=O)C2C=CC(=CC=2)Cl)C(=O)C2C3C(=CC=CC=3C=1O)C=CC=2
HY-Q29959	-2.29		FC1C=C(C)C(C(N2CCN(C3N=CC=CN=3)CC2)=O)=NC=1
HY-Q08896	-2.29	7-(4-fluorophenyl)-4-methyl-2-[4-(pyrimidin-2-yl)piperazin-1-yl]-5,6,7,8-tetrahydroquinazolin-5-one	C1(N2CCN(CC2)C2N=CC=CN=2)N=C(C)C2=C(CC(CC2=O)C2C=CC(=CC=2)F)N=1
HY-Q02254	-2.29	ethyl 4-[3-(3-{[(furan-2-yl)methyl](methyl)carbamoyl}piperidin-1-yl)-3-oxopropyl]-3,5-dimethyl-1H-pyrrole-2-carboxylate	C1(C(OCC)=O)=C(C)C(=C(C)N1)CCC(=O)N1CCCC(C1)C(=O)N(C)CC1=CC=CO1
HY-Q19793	-2.29		S(CC(NCC1C=CC(C)=CC=1)=O)C1C=C(N2CCC(C)CC2)N=CN=1
HY-Q31008	-2.29		ClC1C=CC=CC=1CN1C(=O)N2C3C=CC=CC=3C(=O)N(CC3C=CC(C)=CC=3)C2=N1
HY-Q33749	-2.289		S(=O)(=O)(C1C=CC(C)=CC=1)N/N=C1\C(C)CCC2(O)C(CCC(C(C)C)C\12)C
HY-Q35900	-2.289		N12N=C(C=C1N=C(C1C=CC(=CC=1)F)C=C2C(F)(F)F)C(=O)NC1CCCC1
HY-Q21430	-2.289		O(C)CCN1C=NC2=C(N3CC4CN(CC5C=CC(C#N)=CC=5)CC4C3)N=CN=C12
HY-Q31200	-2.289		S(CC(NCCOC)=O)C1=C(C2C=CC(OC)=CC=2)NC(C2C=CC(SC)=CC=2)=N1
HY-Q35070	-2.289		C1(C(=O)C2=CC=C3OCCOC3=C2)C(C2C=CC(C)=CC=2)N(C(=O)C=1O)CC1CCCO1
HY-Q13715	-2.289		S1C(C)=NN=C1N1CC(NC(C2=CN(C)N=C2OC)=O)C1
HY-Q11493	-2.289	3-[2-(4-bromophenyl)imidazo[1,2-a]pyridin-3-yl]-N-[(pyridin-3-yl)methyl]propanamide	N1=C2C=CC=CN2C(CCC(=O)NCC2=CC=CN=C2)=C1C1C=CC(=CC=1)Br
HY-I0322	-2.288	3-(4-(1,3-dioxoisoindolin-2-yl)butyl)-1H-indole-5-carbonitrile	N#CC1=CC2=C(NC=C2CCCCN3C(C(C=CC=C4)=C4C3=O)=O)C=C1
HY-QS09136664	-2.288	HY-QS09136664	CC(=O)c1ccc(NC(=O)CSc2nnc(Cc3cc(=O)[nH]c(=O)[nH]3)n2-c2ccc(F)cc2)cc1
HY-Q14673	-2.287		FC(C1C(C(N2CCC(COC3C=C(C#N)C=CN=3)CC2)=O)=CN(C)N=1)F
HY-QS00024859	-2.287	HY-QS00024859	CC12CCC3C(CC=C4CC(O)CCC43C)C1C/C(=C\c1ccc(OC(F)F)cc1)C2=O
HY-Q52371	-2.287	HY-Q52371	CC(C)(C)C1=CC=C(CNC(=O)C2=NN(C3=CC=CC=C3)C3=C2CSC3)C=C1
HY-W275212	-2.287	2-(((3-Chloro-4-methylphenyl)amino)methyl)-3a,4,7,7a-tetrahydro-1H-isoindole-1,3(2H)-dione	CC1=C(C=C(C=C1)NCN2C(=O)C3CC=CCC3C2=O)Cl
HY-Q35438	-2.287		C12N=C(SCC(=O)NC3C=CC(=CC=3)C(C)=O)N=NC=1C1C(=CC=CC=1)N2CCC
HY-Q05062	-2.287	1-(2,5-dimethylphenyl)-4-{imidazo[1,2-a]pyridine-2-carbonyl}piperazine	C1(=CN2C(C=CC=C2)=N1)C(=O)N1CCN(CC1)C1C=C(C)C=CC=1C
HY-W026832	-2.285	tert-Butyl 4-[(2-amino-1,3-thiazol-4-yl)methyl]piperazine-1-carboxylate	298.41
HY-Q08005	-2.285		C1(C(OC)=CC(=C(OC)C=1)C(C1C=CC=CC=1)=O)C(=O)NC1C=CC=CC=1OC
HY-Q30417	-2.285		O=C(C1C=NC=C(C)N=1)NCCC1C=CC(OC)=C(OC)C=1
HY-Q34753	-2.285		C1(C(=O)C2C=CC(C)=CC=2)C(C2=CC=NC=C2)N(C(=O)C=1O)CCC1C=CC=CC=1
HY-Q24653	-2.285		FC1C=CC=C(F)C=1CNC(C1C(=O)N2CCN(C3C=CC(OC)=CC=3)C2=NN=1)=O
HY-Q17285	-2.284		S(N1CCCC1)(N1CC2CN(C3=NC=CS3)CC2C1)(=O)=O
HY-Q40029	-2.284		C1(SC2CC(C)CCC=2C=1C(OCC)=O)NS(=O)(=O)C1C=CC(=CC=1)Br
HY-Q27802	-2.284		S(C1C=CC=C2C=CC=CC=12)(N1CC(N2CC3CCCC3C2)C1)(=O)=O
HY-Q41769	-2.284		C1(SC(C2C=CC=CC=2)C(OC)=O)C(=CC2CCCCC=2N=1)C#N
HY-Q20312	-2.284		S(C)(C1C=CC(NC2=NC(C3C=C(C)OC=3C)=CS2)=CC=1)(=O)=O
HY-Q22945	-2.283		O1C2C=CC=CC=2N=C1N1CCN(CC2C=C(OC)C=C(OC)C=2)CC1
HY-Q28225	-2.283		FC1C=CC(CNC(CN2C(=O)C(C)(C3C=CC(OC)=CC=3)NC2=O)=O)=CC=1
HY-Q23029	-2.283		O=C(CN1CCN(C2C=CC(C3CC3)=NN=2)CC1)NC1C=CC2OCOC=2C=1
HY-Q46044	-2.283		N12N=C(CC3=CC=CC4C=CC=CC3=4)SC1=NN=C2C1C=NC=C(Br)C=1
HY-Q44622	-2.283		C(=O)(C(C)C1=CC=CC(=C1)C(C1C=CC=CC=1)=O)NC(C)C1C=CC=CC=1
HY-QS08396576	-2.283	HY-QS08396576	CC1C/C=C/C=C/C=C/C=C/C(OC2OC(C)C(O)C(N)C2O)CC2OC(O)(CC(O)CC3OC3/C=C/C(=O)O1)CC(O)C2C(=O)O
HY-Q26702	-2.283		FC1C=CC(C2=CC(CC(NCCCC3C=CC=CC=3)=O)=NO2)=CC=1
HY-Q36844	-2.283		C12N(C)C(=O)N(C(=O)C=1N(C(SCC(C1C=CC=CC=1)=O)=N2)CC1C=CC=CC=1)CC1C=CC=CC=1
HY-Q72744	-2.282	HY-Q72744	COC1=CC=CC(OCC2=CC=CC=C2NC(=O)C2=CC=C3NC(=O)CSC3=C2)=C1
HY-Q31137	-2.282		FC1C=CC(C2(CC2)C(N2CCC3CN(C4C=CC=CN=4)CC23)=O)=CC=1
HY-Q24276	-2.282		S1C2CN(C(C)C)CCC=2C(C(N)=O)=C1NC(C1COC2C=CC=CC=2O1)=O
HY-Q25068	-2.282		N1C2C=CC=CC=2N=CC=1N1CC(N2C=NC3C=CC=CC2=3)C1
HY-QS00045912	-2.282	HY-QS00045912	COc1ccc(OC2C(=O)N(Cc3ccc(F)cc3)C2c2ccc3c(c2)OCO3)cc1
HY-Q02398	-2.281		FC1C=NC(OCC23CCCC2CN(C(C2C=CC=CC=2OC)=O)C3)=NC=1
HY-Q48558	-2.281		N12N=NN=C1NC(C)=C(C(=O)NC1C=CC=CC=1C)C2C1=CC=CC=C1OCC1C=CC=CC=1
HY-Q40328	-2.281		N12C(CC(C3C=CC=CC=3)NC1=CC(C(=O)N1C(C)CCC(C)C1)=N2)C(F)(F)F
HY-Q46469	-2.281		N12N=C(C3C=CC(Cl)=C(Cl)C=3)SC1=NN=C2C1CCCN(C1)S(C)(=O)=O
HY-Q08614	-2.281	N-(4-methoxyphenyl)-5-[({2-oxo-2-[4-(pyridin-2-yl)piperazin-1-yl]ethyl}sulfanyl)methyl]-1,3,4-thiadiazole-2-carboxamide	C1(C(=O)NC2=CC=C(C=C2)OC)SC(CSCC(=O)N2CCN(CC2)C2C=CC=CN=2)=NN=1
HY-Q35399	-2.281		N1(C2C=CC=CC=2)C(=O)CS/C/1=N\N=C\C1C=CC(OC)=CC=1
HY-Q15299	-2.28		S(C1CCCCC1)(N1CC(N2C(=O)C=CC(C3C=CN=CC=3)=N2)C1)(=O)=O
HY-Q49934	-2.28		N1=C(C)C2C(=CC(=CC=2)OCC(O)COC2=CC=C3C(ON=C3C)=C2)O1
HY-Q45932	-2.28		N12N=C(C3=CC=CC4C=CC=CC3=4)SC1=NN=C2CN1C2C=CC=CC=2N=C1
HY-Q39535	-2.279		N1(CNC2C=CC=CC=2OC)C(=O)C2CCC(C)CC2C1=O
HY-Q46741	-2.279		C1(NC(=O)CN2CCN(CC2)C2C=CC=CC=2)N(CC2C=CC=CC=2)N=NC=1C(OCC)=O
HY-Q31998	-2.279		ClC1C=CC=C(NC(C2=C(S(N3CCN(C4C=CC=CC=4)CC3)(=O)=O)C=CS2)=O)C=1
HY-Q33862	-2.279		C1(CC2C=CC=CC=2)C(=O)OC2=CC=C3C=CC=CC3=C2C=1OC
HY-Q50249	-2.279		C1(NC(COC2=CC=C(C=C2)C(=O)NC2CCCCC2)=O)SC2CCCC=2C=1C#N
HY-Q50309	-2.279		S1(=O)(=O)CC(NCCC2CCCCC=2)C(C1)S(=O)(=O)C1C=CC(CC)=CC=1
HY-Q01243	-2.278		O=C(C1=CC(C2CC2)=NN1)N1CC2CN(C3C(C)=C(C)N=CN=3)CC2C1
HY-Q40163	-2.278		N1(CC2C=CC=CC=2)CC(CC1=O)C(=O)OCC(=O)C1C=CC=C(OC)C=1
HY-Q39569	-2.278		C1(SC=C(C2C=CC(C)=CC=2)N=1)NC(=O)C1CCCCC1C(O)=O
HY-Q27414	-2.277		O=C(COC1C=CC=CC=1C)NCC1C=C(C2=CC=CO2)ON=1
HY-Q28566	-2.277		S(CCNC(C1C=CC2OCOC=2C=1)=O)(N1CCC2C=CC=CC=2C1)(=O)=O
HY-Q50381	-2.275		C1(=CN(C2C=CC=CC=2)N=C1C1C=CC=CC=1)C1SCC(=O)N1CC1CCCO1
HY-I0021	-2.275	Bepotastine	O=C(O)CCCN1CCC(O[C@@H](C2=CC=C(Cl)C=C2)C3=CC=CC=N3)CC1
HY-Q15107	-2.275		FC1C=CC=CC=1C(N1CCC(OC2N=CC(F)=CN=2)CC1)=O
HY-Q06362	-2.275		S1C2C=CN=CC=2N=C1N1CCC2CN(C3C=CC(C#N)=CN=3)CC12
HY-Q09320	-2.275	3-cyclopentyl-N-[(1-propyl-1H-1,3-benzodiazol-5-yl)methyl]propanamide	N1C2C=C(CNC(CCC3CCCC3)=O)C=CC=2N(CCC)C=1
HY-Q23286	-2.275		S1C(C)=CN=C1NC(C(C)N1C(=O)C=CC(C2C=CC(C)=CC=2)=N1)=O
HY-Q48811	-2.275		C1(C(=CC=CC=1OC)OC)C(=O)OCC1=CC=CC(=C1)OC1C=CC=CC=1
HY-Q38917	-2.274		N1(C2C=CC(=CC=2)OC2C=CC=C(C)C=2C)C(=O)C2C3CC(CC3)C2C1=O
HY-QS08177655	-2.274	HY-QS08177655	N#Cc1c(N)nc2c(c1-c1ccc(COc3ccc(F)cc3F)o1)CCCCC2
HY-Q07633	-2.273		ClC1C=C(F)C=CC=1C(N1CCCC(C2=NN=C(C3C=CSC=3)O2)C1)=O
HY-Q13707	-2.273	3-(2-hydroxy-7-methylquinolin-3-yl)-N-[2-(1,2,3,4-tetrahydroisoquinolin-2-yl)ethyl]propanamide	N1C2C=C(C)C=CC=2C=C(CCC(NCCN2CCC3=CC=CC=C3C2)=O)C=1O
HY-Q30502	-2.273		S(C1CC1)(N1CCN(C2=NN=C(C(C)C)S2)CC1)(=O)=O
HY-Q08208	-2.273		S1C=CC=C1C1C=C(CNC(C(CC)C2C=CC=CC=2)=O)C=CN=1
HY-Q26520	-2.272		O1CCCC1C1N(CCOC2C=CC=CC=2C)C2C=CC=CC=2N=1
HY-Q08888	-2.271	1-[1-(3-chlorobenzoyl)piperidin-4-yl]-2,3-dihydro-1H-indole	N1(C2CCN(CC2)C(=O)C2C=CC=C(Cl)C=2)CCC2C=CC=CC1=2
HY-Q11423	-2.27	5-{5-[(4-chloro-2-methylphenoxy)methyl]-1,2,4-oxadiazol-3-yl}-2-methyl-1,3-benzoxazole	N1=C(COC2C=CC(Cl)=CC=2C)ON=C1C1=CC=C2OC(C)=NC2=C1
HY-Q35730	-2.27		C1(C(OC)=O)C(C2C=CC(N(C)C)=CC=2)C2=C(CC(CC2=O)C2=CC=CS2)NC=1C
HY-Q39511	-2.268		N1(CNC2=CC=C(C=C2)Br)C(=O)C2CCC(C)CC2C1=O
HY-Q28926	-2.267		S(C1C=CC(C2C=CC=CC=2)=CC=1)(NCC1CCN(C(C)C)CC1)(=O)=O
HY-Q48473	-2.267		N12C=NN=C1N=C(C)C=C2SCC(=O)NC1C(OC)=CC=C(OC)C=1
HY-Q13833	-2.266		ClC1C=NC(OC2CCN(C(C3CCCO3)=O)CC2)=NC=1
HY-Q39535	-2.266		N1(CNC2C=CC=CC=2OC)C(=O)C2CCC(C)CC2C1=O
HY-Q05781	-2.266		S(=O)(=O)(NC1C=NC2C(=CC=CC=2)C=1)C1C(C)=C(C)C=C(C)C=1C
HY-Q12225	-2.266	N-cycloheptyl-2-{1-ethyl-2-oxo-1H,2H,3H-pyrido[2,3-b][1,4]thiazin-3-yl}acetamide	N1(CC)C2C=CC=NC=2SC(CC(=O)NC2CCCCCC2)C1=O
HY-Q17709	-2.266		N1C=NC2N(C)C=CC=2C=1N1CCCC(N(C)C2N=CC(C)=CN=2)C1
HY-Q05620	-2.265		C1(C(=O)C2=CC=C3C(CC(O3)C)=C2)C(C2C=CC(=CC=2)F)N(C(=O)C=1O)CC1C=CC=CC=1
HY-Q31259	-2.265		S(C)(C1C=CC(CCC(N2C3CCC2CC(N2C=C(C)C=N2)C3)=O)=CC=1)(=O)=O
HY-Q42550	-2.265		C1(=CC=CC2C=CC=CC1=2)CC(NCCCNC(=O)CC1=CC=CC2C=CC=CC1=2)=O
HY-Q07730	-2.264		N1(C[C@@]23C(C(C(C=C2)O3)C(=O)N2CCN(C(OCC)=O)CC2)C1=O)C1SC2C(=CC(=CC=2)OC)N=1 |&1:2,r|
HY-Q01724	-2.264		N12N=C(SC1=NN=C2C1COC2C=CC=CC=2O1)C1C=CC(=CC=1)C(C)(C)C
HY-Q18043	-2.264		ClC1C=CC=CC=1N1CCN(C(C2=CN(C)N=C2OC)=O)CC1
HY-QA08700353	-2.264	tert-Butyl 4-(1-(pyridin-4-yl)cyclopropanecarboxamido)-1H-pyrazole-1-carboxylate	CC(C)(C)OC(=O)n1cc(NC(=O)C2(c3ccncc3)CC2)cn1
HY-Q08923	-2.264	4-{[3-(2-chlorophenyl)-1,2,4-oxadiazol-5-yl]methyl}-6-(ethanesulfonyl)-3,4-dihydro-2H-1,4-benzoxazin-3-one	N1(CC2ON=C(C3C=CC=CC=3Cl)N=2)C(=O)COC2=CC=C(C=C12)S(CC)(=O)=O
HY-Q41744	-2.263		C12C(C(OCCCCC)=O)C3OC1(C=C3)CN(C1C=CC(=CC=1)OC)C2=O
HY-Q45901	-2.263		C1(C2C=CC=CC=2OC(=O)C=1)NC(=O)C1C=CC(=CC=1)OC(C)C
HY-Q04346	-2.263	1-{4-[6-(azepane-1-carbonyl)-4,5,6,7-tetrahydro-1,3-benzothiazol-2-yl]piperazin-1-yl}ethan-1-one	C1(N2CCN(CC2)C(C)=O)SC2=C(CCC(C2)C(=O)N2CCCCCC2)N=1
HY-Q56192	-2.263	HY-Q56192	O=C1C2=CC=CC=C2CC12CCN(S(=O)(=O)C1=C(Cl)C=CC=C1Cl)CC2
HY-Q05631	-2.263		C1(C(=O)C2=CC=C3C(CC(O3)C)=C2)C(C2C=CC=CC=2F)N(C(=O)C=1O)CC1C=CC=CC=1
HY-Q31193	-2.263		BrC1C=CC2=CC=C(N3CCOC(C(N4CCCC4)=O)C3)N=C2C=1
HY-Q33028	-2.263		O=C1C2=CC(C3C=CC4OCOC=4C=3)=NN2C=CN1CC1=C(C)OC(C2C=CC(OC(C)C)=CC=2)=N1
HY-Q33867	-2.262		C(=O)(C1C=CC(=CC=1)F)C1C=CC(=CC=1)C(=O)C1C=CC(=CC=1)F
HY-QS08248354	-2.262	HY-QS08248354	CC(=O)Nc1nnc(C(=O)O)[nH]1
HY-Q19093	-2.262		O=C1C=CC(N2C=CC=N2)=NN1CCNC(C(C)OC1C=CC=C(C)C=1C)=O
HY-Q15740	-2.262		ClC1C=NC(OC2CCCN(C(C3C=CC(C)=C(F)C=3)=O)C2)=NC=1
HY-Q44912	-2.261		N1(CC2C=CC(F)=CC=2)C(=O)C2C(C3C=CC2C2C3C(=O)N(CC3=CC=C(C=C3)F)C2=O)C1=O
HY-Q13115	-2.261		S1CCN(C(C2CN(C3N=CC(F)=CN=3)CCO2)=O)CC1
HY-Q15078	-2.26		FC(C1=CC(=O)NC(N2CCN(CC3=C4CCCCC4=NN3C)CC2)=N1)F
HY-Q27386	-2.259		FC(C1C=CC=CC=1NC(N1CCC2(NC(=O)C(C3C=CC=C(C)C=3)=N2)CC1)=O)(F)F
HY-Q65644	-2.259	HY-Q65644	CC(C)C(=O)NC1=CC=C(CC(=O)N2CCC(C3=NC(C(F)(F)F)=CC=N3)CC2)C=C1
HY-Q43313	-2.259		C(=O)(NC1C=CC=C(C=1)NC(CCC1C=CC=CC=1)=O)C1C=CC=CC=1C(O)=O
HY-Q46497	-2.258		N12N=C(C3=CC=CC4C=CC=CC3=4)SC1=NN=C2C1CCCN(C1)S(C)(=O)=O
HY-Q17686	-2.258		O=C(NCC1C=CN=C(OCC)C=1)NCC1C=CN=C(OCC)C=1
HY-Q41518	-2.258		S(=O)(=O)(C1C=CC(C)=CC=1)NC1=NC(C)=C(NC(=O)NC2=CC=C(C=C2)Cl)S1
HY-Q34090	-2.258		N1(CC2C=CC=CC=2)CC(CNC(=O)N2CCN(C(C3C=CC=CC=3)C3C=CC=CC=3)CC2)CC1=O
HY-Q15747	-2.257		FC1C=CC(CC(N2CCCC(OC3C=NC=CN=3)C2)=O)=CC=1
HY-Q02643	-2.257		O=C(CC1=CNC2C=CC=CC1=2)N1CCCC(N(C)C2N=CC(C)=CN=2)C1
HY-Q42137	-2.257		C1(C#N)C(=CC(CC2C=CC=CC=2)=NC=1SCC(=O)NC(C)C)C(F)(F)F
HY-Q34943	-2.257		C1(NC(=O)C2C=CC=C(OC)C=2)SC2CCCCC=2C=1C(NCCC1C=CC=CC=1)=O
HY-Q42859	-2.257		C(=S)(NC1C=CC=C(C=1)NC(C)=O)NC(CC1C=CC=CC=1)=O
HY-Q21877	-2.256		O=C(C1C2C=CC=CC=2N(C)N=1)N1CC2CCCC2(COC2N=CC(C)=CN=2)C1
HY-Q40754	-2.256		C(=O)(C1C=CC=CC=1Br)N1CCC2=CC=CC=C2C1
HY-Q12916	-2.256	2-(3,5-dimethyl-1,2-oxazol-4-yl)-1-{4-[(6-methoxypyridin-3-yl)methyl]piperazin-1-yl}ethan-1-one	C1(C(C)=NOC=1C)CC(=O)N1CCN(CC1)CC1=CC=C(OC)N=C1
HY-Q44960	-2.256		N1(CC2=CC=CN=C2)C(=O)C2C(C3C=CC2C2C3C(=O)N(CC3=CC=CN=C3)C2=O)C1=O
HY-Q34043	-2.256		C1(CC2C=CC=CC=2)C(=O)OC2CCC3C=CC=CC=3C=2C=1O
HY-Q10471	-2.256	N-[2-(2-chlorophenyl)ethyl]-2-{3-[(4-fluorophenyl)methyl]-2-oxoimidazolidin-1-yl}acetamide	C1(=O)N(CCN1CC(NCCC1C=CC=CC=1Cl)=O)CC1=CC=C(C=C1)F
HY-Q62059	-2.256	HY-Q62059	O=C(NC1=CC=CC=C1C(=O)NCC1=NC=CC=C1)C1=CC=C(OC2=NC=CS2)C=C1
HY-Q52556	-2.256	HY-Q52556	O=C(NC1=CC=CC=C1)C1=CC2=C(CCN(C(=O)C3=CNC4=C3N=CC=C4)C2)S1
HY-Q29639	-2.255		ClC1C=CC=C2SC(N3CC(OC(C4=C(C)N=C(C)S4)=O)C3)=NC=12
HY-Q03044	-2.254		C12C(OC)=C(OC)C=CC=1C(C)=C(C(=O)O2)CC(NCCCN1CCCC1=O)=O
HY-Q14757	-2.254		O=C(CC1C(C)=NOC=1C)N1CCC(COC2C=CC(C)=NN=2)C1
HY-Q40706	-2.254		N1(CC2C=CC=CC=2)C2C=CC(=CC=2C(C)=C1C)C(=O)N1CCSCC1
HY-Q17642	-2.254		O(C1C=CC=C(CN2CC(CN3C=NC=N3)C2)C=1)C1C=CC=CN=1
HY-Q27817	-2.254		ClC1C=CC(SCC2=CC(=O)C(OC)=CN2CC(N2CCC3C=CC=CC2=3)=O)=CC=1
HY-Q45729	-2.253		C1(C=C(C=CC=1N1CCCC1)C(=O)N1CCCC1)NC(C1CCCCC1)=O
HY-Q16325	-2.253		FC1=C(C(C)C)N=C(N2CCN(C(CN3C=CC=N3)=O)CC2)NC1=O
HY-Q21455	-2.253		O=C1N(C2CCN(C(C3=CC=CC=C3OC3C=CC=CC=3)=O)CC2)CC(=O)N1C1CC1
HY-Q17350	-2.252		ClC1C=C(C#N)C=NC=1N1CC(N2C(=O)C=CC(C3C=CC=CC=3)=N2)C1
HY-Q37595	-2.252		N1(C2C=CC(OC)=CC=2)C(SCC(=O)NCC2C=CC=CC=2)=NN=C1C1C=CC(=CC=1)OC
HY-Q17206	-2.252		O=C1C=CC(C2C=CC=CC=2)=NN1C1CCN(C2C=C(C#N)C=CN=2)CC1
HY-Q09867	-2.252	1'-(3,5-dimethoxybenzoyl)-1-methyl-1,2-dihydrospiro[indole-3,3'-pyrrolidin]-2-one	C12(CCN(C(=O)C3C=C(OC)C=C(OC)C=3)C1)C1C=CC=CC=1N(C)C2=O
HY-Q01964	-2.252		ClC1C=CC=CC=1CC(NCC(C1C=CC(C2C=CSC=2)=CC=1)O)=O
HY-Q36132	-2.251		C1(C(=O)OC2CCC(C)C(C)C2)=C(C)NC(NC1C1C=CC(Cl)=C(Cl)C=1)=O
HY-Q03279	-2.251		O=C(COC1=CC=CC2C1=NC(=CC=2)N1CCCC(C)C1)NCC1=CC=CO1
HY-Q25358	-2.25		O=C(C1=C(N2C=CC=C2)N(C2C=CC=CC=2)N=N1)NCC1CCCO1
HY-Q31136	-2.25		S1CCN(C(C2CCCN(C3=NC4C(=CC=CC=4S3)OC)C2)=O)CC1
HY-Q15367	-2.25		FC1=C(C)N=C(N2CC3CN(C4N=CC=C(OC)N=4)CC3C2)NC1=O
HY-Q26196	-2.25		O=C(C1C=CC(N2C=CC=N2)=NC=1)N1CCN(C2C=CC(C(C)=O)=CC=2)CC1
HY-Q09845	-2.249	N-butyl-1-[6-(4-ethylphenoxy)pyrimidin-4-yl]-N-methylpiperidine-4-carboxamide	C1(N=CN=C(OC2=CC=C(C=C2)CC)C=1)N1CCC(CC1)C(=O)N(C)CCCC
HY-Q47568	-2.249		N12N=C(CC3C=CC=CC=3C)SC1=NN=C2CC1C=CC(F)=CC=1
HY-Q16693	-2.249		O=C(C1C=C2CCCCC2=NN=1)N1CCN(C2C=CC=CC=2OC)CC1
HY-Q36059	-2.249		C1(C(=O)C2C=CC(C)=CC=2)C(C2=CC=CS2)N(C(=O)C=1O)CC1=CC=CO1
HY-Q39978	-2.249		C1(=O)OC2C3CC(C2Br)C(C(=O)OCC(=O)NC2C(OC)=CC=C(Cl)C=2)C13
HY-Q07847	-2.249		FC1C=C(F)C=CC=1CC(N1C2CCC1CC(N1C=C(C)C=N1)C2)=O
HY-Q23121	-2.248		O=C(CCC(C1C=CC=CC=1)=O)NC1CCC2N3C(N=CC=2C1)=CC(C)=N3
HY-Q20372	-2.248		ClC1C=C(Cl)C=CC=1CNC1C2N=CN(CCOC)C=2N=CN=1
HY-Q08256	-2.248	1-(furan-3-carbonyl)-4-[(6-methoxypyridin-3-yl)methyl]piperazine	C(=O)(N1CCN(CC1)CC1=CC=C(OC)N=C1)C1C=COC=1
HY-Q19650	-2.248		S1C(C2CCCN(C3C=CN=C(C)N=3)C2)=NN=C1C1C=CC=CC=1F
HY-Q42456	-2.248		S(=O)(=O)(C1C=CC(=CC=1)NC(=O)C1CC1)NC1C=C(C)ON=1
HY-Q06539	-2.247		S(CC(NC1C=CC=CC=1C(F)(F)F)=O)C1C2C(N(C)C(=O)N(C)C=2N=C(C(C)C)N=1)=O
HY-Q29163	-2.247		S(CC1C=CC(F)=CC=1)C1N=C2C=CC=CC2=C(NCCOC)N=1
HY-Q50473	-2.247		C1(=NN=C(NC(=O)C2=C(Cl)C3C(=CC=CC=3)S2)S1)S(=O)(=O)CC1C=CC=CC=1
HY-Q01431	-2.247		C1(OC2C(=CC=CC=2)N=1)C1C=C(C=C(C)C=1O)NC(=O)C1C=NC=C(Br)C=1
HY-QS02865513	-2.246	HY-QS02865513	CC(C)(C)c1cnc(CNC(=O)c2cc3c(s2)CN(C(=O)c2n[nH]c4c2CCC(=O)C4)CC3)o1
HY-Q52334	-2.245	HY-Q52334	O=C(NCC1=CC=CC=C1)C1CCN(C(=O)C2=CN3C=CSC3=C2)CC1
HY-Q30879	-2.245		ClC1C=CC(C2=CC(CNC(C3CC(=O)N(C4C=CC=CC=4)C3)=O)=NO2)=CC=1
HY-Q15874	-2.245		FC(C1C=C(N2CCN(C(C3C=CC(N4CCOCC4)=CC=3)=O)CC2=O)C=CN=1)(F)F
HY-Q40244	-2.245		N1(C2C=CC(C)=CC=2C)C(=O)C2C3CC(C4C=CC=CC=4)C(C3)C2C1=O
HY-Q02992	-2.245		C1(OC(=NN=1)C)C1C=C(C=CC=1OC)NC(=O)CC(C1C=CSC=1)N1C=CC=C1
HY-Q43932	-2.244		C(O)(=O)C1C=CC(CNCC2=CC=C(OCCC3C=CC=CC=3)C(OC)=C2)=CC=1
HY-Q26439	-2.244		FC(C1C=CC=CC=1C(NC1C=CC=C(C2C=CC(OC)=NN=2)C=1)=O)(F)F
HY-Q29506	-2.244		FC1C=C(C(C)C(NCC2CC(=O)N(CC3C=CC=CC=3)C2)=O)C=CC=1C1C=CC=CC=1
HY-Q45915	-2.244		N12N=C(COC3=CC=C(C=C3)F)SC1=NN=C2CSCCC1C=CC=CC=1
HY-Q38642	-2.244		N1(C2C=CC=CC=2C)C(=O)C2=C(SC3CCCCC2=3)N=C1SCC(OC)=O
HY-Q48336	-2.244		N1(C2C=CC=CC=2N=N1)S(=O)(=O)C1C(C)=CC(OC)=C(C)C=1
HY-Q04206	-2.244		N1(C2C=CC(=CC=2C)C)C(=O)C2C(CC(CC2)C2C=CC=CC=2)C1=O
HY-Q49303	-2.244		C1(OC2=CC=CC=C2N=1)C1C=C(C=CC=1O)NC(=O)C1=CC=CN=C1
HY-Q18318	-2.244		BrC1C=CC(C(N2CCC(OC3C=CC(Cl)=CN=3)CC2)=O)=CC=1
HY-Q34630	-2.243		S(=O)(=O)(CC12CCC(CC1=O)C2(C)C)N1CCN(CC1)C1=CC=CC(=C1)C(F)(F)F
HY-Q14302	-2.243		O=C1C(N2CC3C(=O)N(CC4C=CC=CC=4)C(=O)C3C2)CCN1C1CC1
HY-Q13856	-2.243		S1CCC(N2CCCN(C(CCC3C=CC(OC)=CC=3)=O)CC2)CC1
HY-Q43811	-2.242		C12C=C(CNCC3=CC=C(OCC4C=CC=CC=4)C(OC)=C3)C=CC=1OCO2
HY-Q15648	-2.242		ClC1C=CC=C(OC(C)C(N2CCC(N3C(=O)C=CC(C4CC4)=N3)CC2)=O)C=1
HY-Q14004	-2.242		S1CCN(C(C2CN(C3=NN=C(C4CC4)S3)CCO2)=O)CC1
HY-Q30179	-2.242		S1CCN(C(C2CCCN(C3C4SC=CC=4N=CN=3)C2)=O)CC1
HY-Q51140	-2.242		C1(S(C)(=O)=O)=NN(C2C=CC=CC=2)C2N=C(C3C=CC(=CC=3)SC)NC(=O)C1=2
HY-Q25248	-2.242		S1(C2C=CC=CC=2C(N(C)C2CCN(C3=NC4C=CC=CC=4O3)C2)=N1)(=O)=O
HY-Q39898	-2.242		C(NCCCC1C=CC=CC=1)(=O)C1C=CC(=CC=1)Br
HY-Q20040	-2.241		N1C2=NC=NN2C(N2CC(N3C=NC4C=CC=CC3=4)C2)=C(C)C=1C
HY-Q39332	-2.241		N1(C2C=CC(=CC=2)OC2C(C)=CC=CC=2C)C(=O)C2C(C)C=CCC2C1=O
HY-Q49838	-2.241		N1(C)C(COC2C=CC=C(C)C=2C)=NN=C1SCC(=O)NC1C(F)=CC(F)=CC=1Br
[truncated: 6,443 more rows]
