# Supplementary material for: High Sugar Induced RCC2 Lactylation Drives Breast Cancer Tumorigenicity Through Upregulating MAD2L1
Source: Adv Sci (Weinh). 2025 Mar 27;12(21):2415530. doi: 10.1002/advs.202415530 (PMC12140329; doi:10.1002/advs.202415530)
Supplement: Supplementary file 3 — Supplemental Table 3 [file ADVS-12-2415530-s004.xlsx]

## Sheet: Proteins
Protein FDR Confidence: Combined	Accession	Description	Sum PEP Score	Coverage [%]	# Peptides	# PSMs	# Unique Peptides	# AAs	MW [kDa]	calc. pI	Score Sequest HT: Sequest HT	Gene Symbol	Biological Process	Cellular Component	Molecular Function	Abundances (Normalized): F1: Sample	Modifications
High	P04350	Tubulin beta-4A chain OS=Homo sapiens OX=9606 GN=TUBB4A PE=1 SV=2	46.239	40	13	19	1	444	49.6	4.88	32.83	TUBB4A	cell cycle OR cell proliferation;cell organization and biogenesis;other biological processes	cytosol;cytoskeleton;other cell component	cytoskeletal activity;other molecular function
High	P55795	Heterogeneous nuclear ribonucleoprotein H2 OS=Homo sapiens OX=9606 GN=HNRNPH2 PE=1 SV=1	28.703	20	7	10	2	449	49.2	6.3	17.96	HNRNPH2	other biological processes	cytosol;nucleus;other cell component
High	Q92804	TATA-binding protein-associated factor 2N OS=Homo sapiens OX=9606 GN=TAF15 PE=1 SV=1	16.683	11	5	6	3	592	61.8	8.02	11.52	TAF15	RNA metabolism OR transcription;other metabolic processes;other biological processes	nucleus;other cell component	nucleic acid binding activity;other molecular function
High	P15924	Desmoplakin OS=Homo sapiens OX=9606 GN=DSP PE=1 SV=3	14.975	3	6	6	6	2871	331.6	6.81	2.59	DSP	cell adhesion;cell organization and biogenesis;protein metabolism;other metabolic processes;stress response;developmental processes;other biological processes	plasma membrane;other membranes;cytoskeleton;other cell component	cytoskeletal activity;other molecular function
High	P17066	Heat shock 70 kDa protein 6 OS=Homo sapiens OX=9606 GN=HSPA6 PE=1 SV=2	10.848	8	4	4	1	643	71	6.14	7.48	HSPA6	protein metabolism;other metabolic processes;stress response	non-structural extracellular;cytosol;cytoskeleton;nucleus;other cell component	other molecular function
High	P17661	Desmin OS=Homo sapiens OX=9606 GN=DES PE=1 SV=3	10.755	6	4	5	1	470	53.5	5.27	8.83	DES	cell organization and biogenesis;other biological processes	plasma membrane;other membranes;cytosol;cytoskeleton;nucleus;other cell component	cytoskeletal activity;other molecular function
High	P51659	Peroxisomal multifunctional enzyme type 2 OS=Homo sapiens OX=9606 GN=HSD17B4 PE=1 SV=3	8.612	5	3	3	3	736	79.6	8.84	2.42	HSD17B4	other metabolic processes;developmental processes	cytosol;other cytoplasmic organelle	other molecular function
High	Q9UG63	ATP-binding cassette sub-family F member 2 OS=Homo sapiens OX=9606 GN=ABCF2 PE=1 SV=2	8.359	8	4	4	4	623	71.2	7.37	1.68	ABCF2			other molecular function
High	P05187	Alkaline phosphatase, placental type OS=Homo sapiens OX=9606 GN=ALPP PE=1 SV=2	8.285	8	4	4	4	535	57.9	6.29	3.53	ALPP	other metabolic processes	plasma membrane;other membranes;other cell component	other molecular function
High	P14923	Junction plakoglobin OS=Homo sapiens OX=9606 GN=JUP PE=1 SV=3	8.02	5	3	3	3	745	81.7	6.14	2.87	JUP	cell adhesion;cell-cell signaling;cell organization and biogenesis;signal transduction;other biological processes	non-structural extracellular;plasma membrane;other membranes;cytosol;cytoskeleton;nucleus;other cell component	other molecular function
High	P26196	Probable ATP-dependent RNA helicase DDX6 OS=Homo sapiens OX=9606 GN=DDX6 PE=1 SV=2	7.817	8	3	3	3	483	54.4	8.66	1.88	DDX6	cell organization and biogenesis;developmental processes;other biological processes	cytosol;nucleus;other cell component	nucleic acid binding activity;other molecular function
High	P51114	RNA-binding protein FXR1 OS=Homo sapiens OX=9606 GN=FXR1 PE=1 SV=3	6.082	5	3	3	1	621	69.7	6.15	1.83	FXR1	cell organization and biogenesis;developmental processes;other biological processes	cytosol;cytoskeleton;nucleus;other cell component	nucleic acid binding activity;other molecular function
High	P08865	Small ribosomal subunit protein uS2 OS=Homo sapiens OX=9606 GN=RPSA PE=1 SV=4	6.052	8	2	2	2	295	32.8	4.87	3.57	RPSA	cell adhesion;cell organization and biogenesis;protein metabolism;other metabolic processes;other biological processes	plasma membrane;other membranes;cytosol;translational apparatus;nucleus;other cell component	translation activity;other molecular function
High	P05141	ADP/ATP translocase 2 OS=Homo sapiens OX=9606 GN=SLC25A5 PE=1 SV=7	5.72	13	3	3	1	298	32.8	9.69	0	SLC25A5	cell cycle OR cell proliferation;cell organization and biogenesis;other metabolic processes;transport;other biological processes	plasma membrane;other membranes;cytoskeleton;mitochondrion	transporter activity;other molecular function
High	P33992	DNA replication licensing factor MCM5 OS=Homo sapiens OX=9606 GN=MCM5 PE=1 SV=5	5.698	4	2	2	2	734	82.2	8.37	1.61	MCM5	cell cycle OR cell proliferation;cell organization and biogenesis;DNA metabolism;other metabolic processes;stress response;other biological processes	nucleus;other cell component	nucleic acid binding activity;other molecular function
High	O75874	Isocitrate dehydrogenase [NADP] cytoplasmic OS=Homo sapiens OX=9606 GN=IDH1 PE=1 SV=2	5.541	10	3	3	3	414	46.6	7.01	0	IDH1	other metabolic processes;stress response;developmental processes;other biological processes	non-structural extracellular;cytosol;mitochondrion;other cytoplasmic organelle;other cell component	other molecular function
High	P14868	Aspartate--tRNA ligase, cytoplasmic OS=Homo sapiens OX=9606 GN=DARS1 PE=1 SV=2	5.477	6	3	3	3	501	57.1	6.55	1.66	DARS1	cell organization and biogenesis;protein metabolism;RNA metabolism OR transcription;other metabolic processes	cytosol;other cell component	other molecular function
High	P16402	Histone H1.3 OS=Homo sapiens OX=9606 GN=H1-3 PE=1 SV=2	4.928	5	2	2	2	221	22.3	11.02	4.29	H1-3	cell organization and biogenesis;other biological processes	nucleus;other cell component	nucleic acid binding activity;other molecular function
High	A0A075B7D0	Immunoglobulin heavy variable 1/OR15-1 (non-functional) (Fragment) OS=Homo sapiens OX=9606 GN=IGHV1OR15-1 PE=1 SV=1	4.785	9	1	1	1	117	13	9.13	3.02	IGHV1OR15-1	other biological processes		other molecular function
High	O43175	D-3-phosphoglycerate dehydrogenase OS=Homo sapiens OX=9606 GN=PHGDH PE=1 SV=4	4.726	7	3	3	3	533	56.6	6.71	0	PHGDH	cell cycle OR cell proliferation;cell organization and biogenesis;other metabolic processes;developmental processes;other biological processes	cytosol	other molecular function
High	Q9Y265	RuvB-like 1 OS=Homo sapiens OX=9606 GN=RUVBL1 PE=1 SV=1	4.528	6	2	2	2	456	50.2	6.42	2.3	RUVBL1	cell cycle OR cell proliferation;cell organization and biogenesis;DNA metabolism;other metabolic processes;stress response;other biological processes	other membranes;cytosol;cytoskeleton;nucleus;other cell component	other molecular function
High	Q9NVA2	Septin-11 OS=Homo sapiens OX=9606 GN=SEPTIN11 PE=1 SV=3	4.33	7	2	2	2	429	49.4	6.81	2.37	SEPTIN11	cell cycle OR cell proliferation;other biological processes	cytoskeleton;other cell component	other molecular function
High	P39023	Large ribosomal subunit protein uL3 OS=Homo sapiens OX=9606 GN=RPL3 PE=1 SV=2	4.222	3	1	1	1	403	46.1	10.18	2.26	RPL3	protein metabolism;other metabolic processes;other biological processes	cytosol;translational apparatus;nucleus;other cell component	other molecular function
High	Q08211	ATP-dependent RNA helicase A OS=Homo sapiens OX=9606 GN=DHX9 PE=1 SV=4	4.073	1	1	1	1	1270	140.9	6.84	1.94	DHX9	cell organization and biogenesis;DNA metabolism;RNA metabolism OR transcription;other metabolic processes;stress response;transport;other biological processes	cytosol;cytoskeleton;nucleus;other cell component	translation activity;nucleic acid binding activity;other molecular function
High	Q16658	Fascin OS=Homo sapiens OX=9606 GN=FSCN1 PE=1 SV=3	4.064	3	1	1	1	493	54.5	7.24	2.35	FSCN1	cell organization and biogenesis;other biological processes	plasma membrane;other membranes;cytosol;cytoskeleton;other cell component	cytoskeletal activity;other molecular function
High	Q06830	Peroxiredoxin-1 OS=Homo sapiens OX=9606 GN=PRDX1 PE=1 SV=1	3.731	10	2	2	1	199	22.1	8.13	3.6	PRDX1	cell cycle OR cell proliferation;other metabolic processes;stress response;developmental processes;other biological processes	cytosol;nucleus;other cell component	other molecular function
High	P34897	Serine hydroxymethyltransferase, mitochondrial OS=Homo sapiens OX=9606 GN=SHMT2 PE=1 SV=3	3.708	3	2	2	2	504	56	8.53	1.72	SHMT2	cell organization and biogenesis;protein metabolism;other metabolic processes;stress response;other biological processes	other membranes;cytosol;cytoskeleton;mitochondrion;nucleus;other cell component	nucleic acid binding activity;other molecular function
High	P62987	Ubiquitin-ribosomal protein eL40 fusion protein OS=Homo sapiens OX=9606 GN=UBA52 PE=1 SV=2	3.699	20	2	2	2	128	14.7	9.83	0	UBA52	protein metabolism;other metabolic processes	plasma membrane;other membranes;cytosol;mitochondrion;ER/Golgi;translational apparatus;nucleus;other cytoplasmic organelle;other cell component	other molecular function
High	P04075	Fructose-bisphosphate aldolase A OS=Homo sapiens OX=9606 GN=ALDOA PE=1 SV=2	3.574	5	2	2	2	364	39.4	8.09	1.96	ALDOA	cell organization and biogenesis;other metabolic processes;other biological processes	non-structural extracellular;cytosol;cytoskeleton;other cell component	cytoskeletal activity;other molecular function
High	P27816	Microtubule-associated protein 4 OS=Homo sapiens OX=9606 GN=MAP4 PE=1 SV=3	3.554	2	2	2	2	1152	120.9	5.43	2.07	MAP4	cell cycle OR cell proliferation;cell organization and biogenesis;developmental processes;other biological processes	plasma membrane;other membranes;cytosol;cytoskeleton;other cell component	cytoskeletal activity;other molecular function
High	P35659	Protein DEK OS=Homo sapiens OX=9606 GN=DEK PE=1 SV=1	3.281	5	2	2	2	375	42.6	8.56	0	DEK	cell organization and biogenesis;RNA metabolism OR transcription;other metabolic processes;signal transduction;other biological processes	cytoskeleton;nucleus	nucleic acid binding activity;other molecular function
High	Q9H0G5	Nuclear speckle splicing regulatory protein 1 OS=Homo sapiens OX=9606 GN=NSRP1 PE=1 SV=1	3.227	3	1	1	1	558	66.4	8.84	2.01	NSRP1	RNA metabolism OR transcription;other metabolic processes;developmental processes;other biological processes	nucleus;other cell component	nucleic acid binding activity
High	P62937	Peptidyl-prolyl cis-trans isomerase A OS=Homo sapiens OX=9606 GN=PPIA PE=1 SV=2	3.102	10	2	2	2	165	18	7.81	0	PPIA	cell adhesion;cell organization and biogenesis;protein metabolism;other metabolic processes;stress response;developmental processes;other biological processes	non-structural extracellular;nucleus;other cell component	signal transduction activity or receptor binding;other molecular function
High	Q9NY61	Protein AATF OS=Homo sapiens OX=9606 GN=AATF PE=1 SV=1	3.017	6	2	2	2	560	63.1	4.94	0	AATF	cell adhesion;stress response;developmental processes;other biological processes	nucleus;other cell component	cytoskeletal activity;other molecular function
High	P26599	Polypyrimidine tract-binding protein 1 OS=Homo sapiens OX=9606 GN=PTBP1 PE=1 SV=2	2.728	6	2	2	2	557	59.6	9.16	2.27	PTBP1	RNA metabolism OR transcription;other metabolic processes;developmental processes;other biological processes	nucleus	nucleic acid binding activity
High	P33993	DNA replication licensing factor MCM7 OS=Homo sapiens OX=9606 GN=MCM7 PE=1 SV=4	2.542	2	1	1	1	719	81.3	6.46	0	MCM7	cell cycle OR cell proliferation;cell organization and biogenesis;DNA metabolism;other metabolic processes;stress response;other biological processes	cytosol;nucleus;other cell component	nucleic acid binding activity;other molecular function
High	P62917	Large ribosomal subunit protein uL2 OS=Homo sapiens OX=9606 GN=RPL8 PE=1 SV=2	2.487	4	1	1	1	257	28	11.03	2.61	RPL8	protein metabolism;other metabolic processes	cytosol;translational apparatus;other cell component	nucleic acid binding activity;other molecular function
High	Q86U42	Polyadenylate-binding protein 2 OS=Homo sapiens OX=9606 GN=PABPN1 PE=1 SV=3	2.206	3	1	1	1	306	32.7	5.06	0	PABPN1	RNA metabolism OR transcription;other metabolic processes;transport;signal transduction;other biological processes	nucleus;other cell component	nucleic acid binding activity;other molecular function
High	P12814	Alpha-actinin-1 OS=Homo sapiens OX=9606 GN=ACTN1 PE=1 SV=2	2.193	1	1	1	1	892	103	5.41	0	ACTN1	cell adhesion;cell organization and biogenesis;other biological processes	non-structural extracellular;plasma membrane;other membranes;cytosol;cytoskeleton;other cell component	signal transduction activity or receptor binding;cytoskeletal activity;nucleic acid binding activity;other molecular function
High	Q5BKZ1	DBIRD complex subunit ZNF326 OS=Homo sapiens OX=9606 GN=ZNF326 PE=1 SV=2	2.183	3	1	1	1	582	65.6	5.15	0	ZNF326	RNA metabolism OR transcription;other metabolic processes;other biological processes	nucleus;other cell component	nucleic acid binding activity;other molecular function
High	Q07020	Large ribosomal subunit protein eL18 OS=Homo sapiens OX=9606 GN=RPL18 PE=1 SV=2	2.129	6	1	1	1	188	21.6	11.72	1.87	RPL18	protein metabolism;other metabolic processes	cytosol;ER/Golgi;translational apparatus;nucleus;other cell component	nucleic acid binding activity;other molecular function
High	O76094	Signal recognition particle subunit SRP72 OS=Homo sapiens OX=9606 GN=SRP72 PE=1 SV=3	2.083	1	1	1	1	671	74.6	9.26	1.84	SRP72	other biological processes	cytosol;ER/Golgi;translational apparatus;other cell component	nucleic acid binding activity;other molecular function
High	P31150	Rab GDP dissociation inhibitor alpha OS=Homo sapiens OX=9606 GN=GDI1 PE=1 SV=2	1.936	4	1	1	1	447	50.6	5.14	0	GDI1	cell organization and biogenesis;transport;signal transduction;other biological processes	cytosol;ER/Golgi;other cell component	enzyme regulator activity;other molecular function
High	Q13867	Bleomycin hydrolase OS=Homo sapiens OX=9606 GN=BLMH PE=1 SV=1	1.889	2	1	1	1	455	52.5	6.27	0	BLMH	protein metabolism;other metabolic processes;other biological processes	cytosol;other cell component	other molecular function
High	P06396	Gelsolin OS=Homo sapiens OX=9606 GN=GSN PE=1 SV=1	1.872	1	1	1	1	782	85.6	6.28	0	GSN	cell organization and biogenesis;protein metabolism;other metabolic processes;stress response;transport;developmental processes;other biological processes	non-structural extracellular;plasma membrane;other membranes;cytosol;cytoskeleton;other cell component	cytoskeletal activity;other molecular function
High	Q5SSJ5	Heterochromatin protein 1-binding protein 3 OS=Homo sapiens OX=9606 GN=HP1BP3 PE=1 SV=1	1.712	2	1	1	1	553	61.2	9.67	0	HP1BP3	cell organization and biogenesis;stress response;other biological processes	nucleus;other cell component	nucleic acid binding activity;other molecular function
High	Q96CW1	AP-2 complex subunit mu OS=Homo sapiens OX=9606 GN=AP2M1 PE=1 SV=2	1.71	2	1	1	1	435	49.6	9.54	1.99	AP2M1	cell organization and biogenesis;transport;other biological processes	plasma membrane;other membranes;cytosol;other cytoplasmic organelle;other cell component	signal transduction activity or receptor binding;other molecular function
High	Q9NTU7	Cerebellin-4 OS=Homo sapiens OX=9606 GN=CBLN4 PE=1 SV=1	1.71	3	1	1	1	201	21.8	8.73	0	CBLN4	cell organization and biogenesis;transport;developmental processes	non-structural extracellular;other cell component
High	Q9Y383	Putative RNA-binding protein Luc7-like 2 OS=Homo sapiens OX=9606 GN=LUC7L2 PE=1 SV=2	1.599	4	1	1	1	392	46.5	10.01	0	LUC7L2	cell organization and biogenesis;RNA metabolism OR transcription;other metabolic processes	nucleus	nucleic acid binding activity;other molecular function
High	A4D1P6	WD repeat-containing protein 91 OS=Homo sapiens OX=9606 GN=WDR91 PE=1 SV=2	1.518	1	1	1	1	747	83.3	6.58	0	WDR91	transport;other biological processes	other membranes;cytosol;other cytoplasmic organelle	enzyme regulator activity
High	P61163	Alpha-centractin OS=Homo sapiens OX=9606 GN=ACTR1A PE=1 SV=1	1.46	6	1	1	1	376	42.6	6.64	0	ACTR1A	transport	cytosol;cytoskeleton;other cell component	other molecular function
High	A0A2R8Y4L2	Heterogeneous nuclear ribonucleoprotein A1-like 3 OS=Homo sapiens OX=9606 GN=HNRNPA1L3 PE=4 SV=2	1.448	6	1	1	1	320	34.3	9	0	HNRNPA1L3	RNA metabolism OR transcription;other metabolic processes	nucleus	nucleic acid binding activity
High	P40939	Trifunctional enzyme subunit alpha, mitochondrial OS=Homo sapiens OX=9606 GN=HADHA PE=1 SV=2	1.434	3	1	1	1	763	82.9	9.04	0	HADHA	other metabolic processes;other biological processes	other membranes;mitochondrion	other molecular function
High	P46776	Large ribosomal subunit protein uL15 OS=Homo sapiens OX=9606 GN=RPL27A PE=1 SV=2	1.362	7	1	1	1	148	16.6	11	0	RPL27A	protein metabolism;other metabolic processes	cytosol;ER/Golgi;translational apparatus;other cell component	other molecular function
High	P23490	Loricrin OS=Homo sapiens OX=9606 GN=LORICRIN PE=1 SV=2	1.349	3	1	1	1	312	25.7	8.09	0	LORICRIN	cell organization and biogenesis;protein metabolism;other metabolic processes;other biological processes	plasma membrane;cytosol;nucleus;other cell component	bone, tooth or skin structural activity;cytoskeletal activity
High	P62424	Large ribosomal subunit protein eL8 OS=Homo sapiens OX=9606 GN=RPL7A PE=1 SV=2	1.338	3	1	1	1	266	30	10.61	0	RPL7A	protein metabolism;RNA metabolism OR transcription;other metabolic processes	other membranes;cytosol;translational apparatus;nucleus;other cell component	other molecular function
High	Q13283	Ras GTPase-activating protein-binding protein 1 OS=Homo sapiens OX=9606 GN=G3BP1 PE=1 SV=1	1.307	4	1	1	1	466	52.1	5.52	0	G3BP1	cell organization and biogenesis;stress response;signal transduction;other biological processes	cytosol;nucleus;other cell component	translation activity;nucleic acid binding activity;other molecular function
High	P17031	Zinc finger protein 26 OS=Homo sapiens OX=9606 GN=ZNF26 PE=1 SV=3	1.289	2	1	1	1	533	61.2	8.84	2.21	ZNF26	other biological processes	nucleus	nucleic acid binding activity;other molecular function
High	P07305	Histone H1.0 OS=Homo sapiens OX=9606 GN=H1-0 PE=1 SV=3	1.208	5	1	1	1	194	20.9	10.84	0	H1-0	cell organization and biogenesis;other biological processes	cytoskeleton;ER/Golgi;nucleus;other cell component	nucleic acid binding activity;other molecular function
High	Q8WX93	Palladin OS=Homo sapiens OX=9606 GN=PALLD PE=1 SV=3	1.203	1	1	1	1	1383	150.5	7.09	0	PALLD	cell adhesion;cell organization and biogenesis;developmental processes;other biological processes	plasma membrane;other membranes;cytosol;cytoskeleton;mitochondrion;nucleus;other cell component	cytoskeletal activity;other molecular function
High	P22626	Heterogeneous nuclear ribonucleoproteins A2/B1 OS=Homo sapiens OX=9606 GN=HNRNPA2B1 PE=1 SV=2	1.184	3	1	1	1	353	37.4	8.95	0	HNRNPA2B1	cell organization and biogenesis;RNA metabolism OR transcription;other metabolic processes;transport;other biological processes	non-structural extracellular;nucleus;other cell component	nucleic acid binding activity;other molecular function
High	Q08554	Desmocollin-1 OS=Homo sapiens OX=9606 GN=DSC1 PE=1 SV=2	1.11	2	1	1	1	894	99.9	5.43	0	DSC1	cell adhesion	plasma membrane;other membranes;other cell component	other molecular function
High	Q9UK59	Lariat debranching enzyme OS=Homo sapiens OX=9606 GN=DBR1 PE=1 SV=2	1.082	2	1	1	1	544	61.5	5.47	0	DBR1	RNA metabolism OR transcription;other metabolic processes	nucleus	other molecular function
Medium	Q13123	Protein Red OS=Homo sapiens OX=9606 GN=IK PE=1 SV=3	1.01	2	1	1	1	557	65.6	6.64	0	IK	cell cycle OR cell proliferation;RNA metabolism OR transcription;other metabolic processes;signal transduction;other biological processes	cytoskeleton;nucleus;other cell component	other molecular function
Medium	Q96HU8	GTP-binding protein Di-Ras2 OS=Homo sapiens OX=9606 GN=DIRAS2 PE=1 SV=1	0.994	6	1	1	1	199	22.5	8.76	0	DIRAS2	signal transduction	plasma membrane;other membranes	other molecular function
Medium	O60336	Mitogen-activated protein kinase-binding protein 1 OS=Homo sapiens OX=9606 GN=MAPKBP1 PE=1 SV=4	0.981	2	1	1	1	1514	163.7	6.76	0	MAPKBP1	other biological processes	cytoskeleton;nucleus;other cell component
Medium	P31327	Carbamoyl-phosphate synthase [ammonia], mitochondrial OS=Homo sapiens OX=9606 GN=CPS1 PE=1 SV=2	0.946	1	1	1	1	1500	164.8	6.74	0	CPS1	other metabolic processes;stress response;developmental processes;other biological processes	plasma membrane;other membranes;mitochondrion;nucleus;other cell component	other molecular function
Medium	Q8TCS8	Polyribonucleotide nucleotidyltransferase 1, mitochondrial OS=Homo sapiens OX=9606 GN=PNPT1 PE=1 SV=2	0.92	1	1	1	1	783	85.9	7.77	0	PNPT1	cell organization and biogenesis;RNA metabolism OR transcription;other metabolic processes;stress response;transport;developmental processes;other biological processes	other membranes;cytosol;mitochondrion;ER/Golgi;other cytoplasmic organelle;other cell component	nucleic acid binding activity;other molecular function
Medium	Q9HBH1	Peptide deformylase, mitochondrial OS=Homo sapiens OX=9606 GN=PDF PE=1 SV=1	0.881	7	1	1	1	243	27	9.16	0	PDF	protein metabolism;other metabolic processes;other biological processes	mitochondrion	other molecular function
Medium	P63244	Small ribosomal subunit protein RACK1 OS=Homo sapiens OX=9606 GN=RACK1 PE=1 SV=3	0.868	3	1	1	1	317	35.1	7.69	0	RACK1	cell cycle OR cell proliferation;cell organization and biogenesis;protein metabolism;other metabolic processes;developmental processes;other biological processes	plasma membrane;cytosol;mitochondrion;translational apparatus;nucleus;other cell component	signal transduction activity or receptor binding;enzyme regulator activity;translation activity;other molecular function
Medium	Q01105	Protein SET OS=Homo sapiens OX=9606 GN=SET PE=1 SV=3	0.864	3	1	1	1	290	33.5	4.32	1.72	SET	cell organization and biogenesis;DNA metabolism;other metabolic processes;other biological processes	cytosol;ER/Golgi;nucleus;other cell component	enzyme regulator activity;nucleic acid binding activity;other molecular function
Medium	Q9Y446	Plakophilin-3 OS=Homo sapiens OX=9606 GN=PKP3 PE=1 SV=1	0.836	1	1	1	1	797	87	9.32	0	PKP3	cell adhesion;cell organization and biogenesis;other biological processes	plasma membrane;other membranes;nucleus;other cell component	other molecular function
Medium	Q86UE4	Protein LYRIC OS=Homo sapiens OX=9606 GN=MTDH PE=1 SV=2	0.826	2	1	1	1	582	63.8	9.32	0	MTDH	signal transduction;other biological processes	plasma membrane;other membranes;ER/Golgi;nucleus;other cell component	nucleic acid binding activity;other molecular function
Medium	Q04917	14-3-3 protein eta OS=Homo sapiens OX=9606 GN=YWHAH PE=1 SV=4	0.822	4	1	1	1	246	28.2	4.84	0	YWHAH	other metabolic processes;transport;signal transduction;other biological processes	plasma membrane;other membranes;cytosol;other cell component	signal transduction activity or receptor binding;cytoskeletal activity;other molecular function
High	P60709	Actin, cytoplasmic 1 OS=Homo sapiens OX=9606 GN=ACTB PE=1 SV=1	131.722	64	18	50	8	375	41.7	5.48	107.16	ACTB	cell organization and biogenesis;developmental processes;other biological processes	plasma membrane;other membranes;cytosol;cytoskeleton;nucleus;other cell component	cytoskeletal activity;other molecular function	7.30187e+09
High	A0A075B6Z2	T cell receptor alpha joining 56 (Fragment) OS=Homo sapiens OX=9606 GN=TRAJ56 PE=4 SV=1	1.533	38	1	14	1	21	2.2	10.29	0	TRAJ56				7.11493e+09
High	Q96QK1	Vacuolar protein sorting-associated protein 35 OS=Homo sapiens OX=9606 GN=VPS35 PE=1 SV=2	4.708	4	3	3	3	796	91.6	5.49	1.68	VPS35	cell-cell signaling;cell organization and biogenesis;transport;signal transduction;other biological processes	other membranes;cytosol;other cytoplasmic organelle;other cell component	signal transduction activity or receptor binding	965865472
High	P02768	Albumin OS=Homo sapiens OX=9606 GN=ALB PE=1 SV=2	16.566	7	5	7	5	609	69.3	6.28	11.09	ALB	stress response;other biological processes	non-structural extracellular;ER/Golgi;other cell component	nucleic acid binding activity;other molecular function	480238064
High	Q01844	RNA-binding protein EWS OS=Homo sapiens OX=9606 GN=EWSR1 PE=1 SV=1	42.176	16	8	14	8	656	68.4	9.33	33.68	EWSR1		plasma membrane;other membranes;nucleus;other cell component	other molecular function	4.00804e+08
High	Q9P258	Protein RCC2 OS=Homo sapiens OX=9606 GN=RCC2 PE=1 SV=2	79.368	37	17	23	17	522	56	8.78	63.34	RCC2	cell adhesion;cell cycle OR cell proliferation;cell organization and biogenesis;signal transduction;other biological processes	plasma membrane;other membranes;cytosol;cytoskeleton;nucleus;other cytoplasmic organelle;other cell component	enzyme regulator activity;cytoskeletal activity;other molecular function	1.70348e+08
High	Q14247	Src substrate cortactin OS=Homo sapiens OX=9606 GN=CTTN PE=1 SV=2	61.042	37	20	25	20	550	61.5	5.4	46	CTTN	cell adhesion;cell organization and biogenesis;transport;developmental processes;signal transduction;other biological processes	plasma membrane;other membranes;cytosol;cytoskeleton;ER/Golgi;other cell component	other molecular function	1.41695e+08
High	P31943	Heterogeneous nuclear ribonucleoprotein H OS=Homo sapiens OX=9606 GN=HNRNPH1 PE=1 SV=4	56.494	34	11	16	6	449	49.2	6.3	36.06	HNRNPH1	RNA metabolism OR transcription;other metabolic processes;other biological processes	cytosol;nucleus;other cell component	nucleic acid binding activity;other molecular function	126593548
High	P68371	Tubulin beta-4B chain OS=Homo sapiens OX=9606 GN=TUBB4B PE=1 SV=1	67.058	47	16	23	1	445	49.8	4.89	45.02	TUBB4B	cell cycle OR cell proliferation;cell organization and biogenesis;stress response	non-structural extracellular;cytosol;cytoskeleton;other cytoplasmic organelle;other cell component	signal transduction activity or receptor binding;cytoskeletal activity;nucleic acid binding activity;other molecular function	9.27743e+07
High	Q9BQE3	Tubulin alpha-1C chain OS=Homo sapiens OX=9606 GN=TUBA1C PE=1 SV=1	49.494	33	11	14	5	449	49.9	5.1	34.36	TUBA1C	cell cycle OR cell proliferation;cell organization and biogenesis;transport;other biological processes	cytoskeleton;nucleus;other cell component	cytoskeletal activity;other molecular function	8.8509e+07
High	P26038	Moesin OS=Homo sapiens OX=9606 GN=MSN PE=1 SV=3	39.164	28	19	20	12	577	67.8	6.4	24.51	MSN	cell adhesion;cell cycle OR cell proliferation;cell organization and biogenesis;other biological processes	plasma membrane;other membranes;cytosol;cytoskeleton;other cell component	signal transduction activity or receptor binding;cytoskeletal activity;nucleic acid binding activity;other molecular function	8.76802e+07
High	A0A0A0MS14	Immunoglobulin heavy variable 1-45 OS=Homo sapiens OX=9606 GN=IGHV1-45 PE=3 SV=1	9.439	9	1	2	1	117	13.5	9.1	6.48	IGHV1-45	other biological processes	non-structural extracellular;plasma membrane;other membranes;other cell component	other molecular function	78498402
High	Q9BUJ2	Heterogeneous nuclear ribonucleoprotein U-like protein 1 OS=Homo sapiens OX=9606 GN=HNRNPUL1 PE=1 SV=2	41.817	21	15	16	15	856	95.7	6.92	29.43	HNRNPUL1	RNA metabolism OR transcription;other metabolic processes;other biological processes	nucleus;other cell component	other molecular function	6.9553e+07
High	Q92499	ATP-dependent RNA helicase DDX1 OS=Homo sapiens OX=9606 GN=DDX1 PE=1 SV=2	58.583	38	22	26	22	740	82.4	7.23	38.18	DDX1	cell organization and biogenesis;DNA metabolism;RNA metabolism OR transcription;other metabolic processes;stress response;other biological processes	cytosol;mitochondrion;nucleus;other cell component	nucleic acid binding activity;other molecular function	5.22735e+07
High	P23588	Eukaryotic translation initiation factor 4B OS=Homo sapiens OX=9606 GN=EIF4B PE=1 SV=2	28.221	22	12	13	12	611	69.1	5.73	19.08	EIF4B	protein metabolism;other metabolic processes;other biological processes	cytosol;translational apparatus	nucleic acid binding activity	5.21207e+07
High	O00571	ATP-dependent RNA helicase DDX3X OS=Homo sapiens OX=9606 GN=DDX3X PE=1 SV=3	79.23	42	24	27	23	662	73.2	7.18	57.91	DDX3X	cell-cell signaling;cell cycle OR cell proliferation;cell organization and biogenesis;protein metabolism;RNA metabolism OR transcription;other metabolic processes;stress response;signal transduction;other biological processes	non-structural extracellular;plasma membrane;other membranes;cytosol;cytoskeleton;nucleus;other cell component	enzyme regulator activity;cytoskeletal activity;translation activity;nucleic acid binding activity;other molecular function	4.97917e+07
High	P68133	Actin, alpha skeletal muscle OS=Homo sapiens OX=9606 GN=ACTA1 PE=1 SV=1	62.481	30	11	32	1	377	42	5.39	53.45	ACTA1	cell organization and biogenesis;other biological processes	cytosol;cytoskeleton;other cell component	cytoskeletal activity;other molecular function	49610968
High	P07437	Tubulin beta chain OS=Homo sapiens OX=9606 GN=TUBB PE=1 SV=2	69.022	48	16	24	3	444	49.6	4.89	45.6	TUBB	cell cycle OR cell proliferation;cell organization and biogenesis;stress response;transport;other biological processes	non-structural extracellular;other membranes;cytosol;cytoskeleton;nucleus;other cytoplasmic organelle;other cell component	signal transduction activity or receptor binding;cytoskeletal activity;other molecular function	4.78537e+07
High	P08670	Vimentin OS=Homo sapiens OX=9606 GN=VIM PE=1 SV=4	80.312	52	24	28	20	466	53.6	5.12	59.13	VIM	cell organization and biogenesis;stress response;developmental processes;signal transduction;other biological processes	plasma membrane;other membranes;cytosol;cytoskeleton;nucleus;other cytoplasmic organelle;other cell component	cytoskeletal activity;nucleic acid binding activity;other molecular function	4.74392e+07
High	P08238	Heat shock protein HSP 90-beta OS=Homo sapiens OX=9606 GN=HSP90AB1 PE=1 SV=4	37.235	17	12	13	6	724	83.2	5.03	24.42	HSP90AB1	cell organization and biogenesis;protein metabolism;DNA metabolism;other metabolic processes;stress response;other biological processes	non-structural extracellular;plasma membrane;other membranes;cytosol;nucleus;other cell component	enzyme regulator activity;cytoskeletal activity;nucleic acid binding activity;other molecular function	4.54874e+07
High	Q96PK6	RNA-binding protein 14 OS=Homo sapiens OX=9606 GN=RBM14 PE=1 SV=2	48.572	24	15	16	15	669	69.4	9.67	42.09	RBM14	cell organization and biogenesis;RNA metabolism OR transcription;other metabolic processes;stress response;signal transduction;other biological processes	nucleus;other cell component	other molecular function	44758410
High	P11021	Endoplasmic reticulum chaperone BiP OS=Homo sapiens OX=9606 GN=HSPA5 PE=1 SV=2	46.311	33	15	16	14	654	72.3	5.16	29.02	HSPA5	protein metabolism;other metabolic processes;stress response;transport;developmental processes;signal transduction;other biological processes	plasma membrane;other membranes;cytosol;mitochondrion;ER/Golgi;nucleus;other cell component	translation activity;other molecular function	4.12721e+07
High	P38159	RNA-binding motif protein, X chromosome OS=Homo sapiens OX=9606 GN=RBMX PE=1 SV=3	24.683	25	11	11	11	391	42.3	10.05	21.78	RBMX	cell organization and biogenesis;protein metabolism;RNA metabolism OR transcription;other metabolic processes;other biological processes	non-structural extracellular;nucleus;other cell component	nucleic acid binding activity;other molecular function	36075774
High	P35637	RNA-binding protein FUS OS=Homo sapiens OX=9606 GN=FUS PE=1 SV=1	13.563	9	5	5	3	526	53.4	9.36	9.43	FUS	cell organization and biogenesis;protein metabolism;RNA metabolism OR transcription;other metabolic processes;other biological processes	nucleus;other cell component	nucleic acid binding activity;other molecular function	34286263
High	Q12905	Interleukin enhancer-binding factor 2 OS=Homo sapiens OX=9606 GN=ILF2 PE=1 SV=2	27.915	24	7	8	7	390	43	5.26	18.46	ILF2	other biological processes	cytosol;nucleus;other cell component	nucleic acid binding activity	3.11737e+07
High	P13010	X-ray repair cross-complementing protein 5 OS=Homo sapiens OX=9606 GN=XRCC5 PE=1 SV=3	36.496	25	17	18	17	732	82.7	5.81	20.48	XRCC5	cell cycle OR cell proliferation;cell organization and biogenesis;DNA metabolism;other metabolic processes;stress response;developmental processes;other biological processes	non-structural extracellular;plasma membrane;other membranes;cytosol;nucleus;other cell component	enzyme regulator activity;nucleic acid binding activity;other molecular function	2.94963e+07
High	P06733	Alpha-enolase OS=Homo sapiens OX=9606 GN=ENO1 PE=1 SV=2	29.879	34	10	10	10	434	47.1	7.39	15.06	ENO1	other metabolic processes;other biological processes	plasma membrane;other membranes;cytosol;cytoskeleton;nucleus;other cell component	nucleic acid binding activity;other molecular function	2.91803e+07
High	P01768	Immunoglobulin heavy variable 3-30 OS=Homo sapiens OX=9606 GN=IGHV3-30 PE=1 SV=2	7.662	16	1	2	1	117	12.9	8.92	4.86	IGHV3-30	other biological processes	non-structural extracellular;plasma membrane;other membranes;other cell component	other molecular function	25402836
High	P25705	ATP synthase subunit alpha, mitochondrial OS=Homo sapiens OX=9606 GN=ATP5F1A PE=1 SV=1	30.983	27	13	14	13	553	59.7	9.13	16.68	ATP5F1A	other metabolic processes;transport;other biological processes	plasma membrane;other membranes;mitochondrion;other cell component	signal transduction activity or receptor binding;transporter activity;other molecular function	2.3555e+07
High	Q92841	Probable ATP-dependent RNA helicase DDX17 OS=Homo sapiens OX=9606 GN=DDX17 PE=1 SV=2	42.159	20	13	14	12	729	80.2	8.27	27.7	DDX17	RNA metabolism OR transcription;other metabolic processes;stress response;signal transduction;other biological processes	cytosol;nucleus;other cell component	nucleic acid binding activity;other molecular function	22480364
High	Q13310	Polyadenylate-binding protein 4 OS=Homo sapiens OX=9606 GN=PABPC4 PE=1 SV=1	28.057	16	9	9	6	644	70.7	9.26	17.98	PABPC4	protein metabolism;RNA metabolism OR transcription;other metabolic processes;stress response;other biological processes	cytosol;nucleus;other cell component	nucleic acid binding activity	2.16728e+07
High	O94875	Sorbin and SH3 domain-containing protein 2 OS=Homo sapiens OX=9606 GN=SORBS2 PE=1 SV=3	21.584	10	9	10	9	1100	124	8.31	13.59	SORBS2	cell organization and biogenesis;developmental processes;signal transduction	plasma membrane;other membranes;cytoskeleton;nucleus;other cell component	cytoskeletal activity;other molecular function	2.02512e+07
High	P38646	Stress-70 protein, mitochondrial OS=Homo sapiens OX=9606 GN=HSPA9 PE=1 SV=2	47.918	30	16	16	16	679	73.6	6.16	27.98	HSPA9	cell organization and biogenesis;protein metabolism;other metabolic processes;transport;other biological processes	other membranes;mitochondrion;nucleus;other cell component	other molecular function	1.9924e+07
High	Q15233	Non-POU domain-containing octamer-binding protein OS=Homo sapiens OX=9606 GN=NONO PE=1 SV=4	10.004	15	7	8	6	471	54.2	8.95	9.19	NONO	DNA metabolism;RNA metabolism OR transcription;other metabolic processes;stress response;other biological processes	nucleus;other cell component	nucleic acid binding activity;other molecular function	1.91001e+07
High	P06576	ATP synthase subunit beta, mitochondrial OS=Homo sapiens OX=9606 GN=ATP5F1B PE=1 SV=3	35.76	26	10	13	10	529	56.5	5.4	21.48	ATP5F1B	other metabolic processes;transport;developmental processes;other biological processes	plasma membrane;other membranes;mitochondrion;other cell component	signal transduction activity or receptor binding;transporter activity;other molecular function	1.82795e+07
High	P68104	Elongation factor 1-alpha 1 OS=Homo sapiens OX=9606 GN=EEF1A1 PE=1 SV=1	23.094	16	7	9	7	462	50.1	9.01	16.52	EEF1A1	protein metabolism;other metabolic processes;other biological processes	non-structural extracellular;plasma membrane;other membranes;cytosol;cytoskeleton;translational apparatus;nucleus;other cytoplasmic organelle;other cell component	nucleic acid binding activity;other molecular function	1.64591e+07
High	P15311	Ezrin OS=Homo sapiens OX=9606 GN=EZR PE=1 SV=4	31.654	18	13	13	5	586	69.4	6.27	21.69	EZR	cell adhesion;cell cycle OR cell proliferation;cell organization and biogenesis;transport;signal transduction;other biological processes	plasma membrane;other membranes;cytosol;cytoskeleton;nucleus;other cytoplasmic organelle;other cell component	cytoskeletal activity;other molecular function	1.63929e+07
High	P04406	Glyceraldehyde-3-phosphate dehydrogenase OS=Homo sapiens OX=9606 GN=GAPDH PE=1 SV=3	22.713	24	6	6	6	335	36	8.46	12.49	GAPDH	cell organization and biogenesis;protein metabolism;other metabolic processes;stress response;other biological processes	plasma membrane;other membranes;cytosol;cytoskeleton;nucleus;other cell component	enzyme regulator activity;cytoskeletal activity;other molecular function	16354280
High	P23246	Splicing factor, proline- and glutamine-rich OS=Homo sapiens OX=9606 GN=SFPQ PE=1 SV=2	16.559	9	5	5	4	707	76.1	9.44	13.99	SFPQ	cell organization and biogenesis;DNA metabolism;RNA metabolism OR transcription;other metabolic processes;stress response;other biological processes	cytosol;nucleus;other cell component	nucleic acid binding activity;other molecular function	1.48075e+07
High	O43143	ATP-dependent RNA helicase DHX15 OS=Homo sapiens OX=9606 GN=DHX15 PE=1 SV=2	23.671	16	11	11	11	795	90.9	7.46	9.1	DHX15	RNA metabolism OR transcription;other metabolic processes;stress response;other biological processes	nucleus	nucleic acid binding activity;other molecular function	1.4778e+07
High	P52272	Heterogeneous nuclear ribonucleoprotein M OS=Homo sapiens OX=9606 GN=HNRNPM PE=1 SV=3	22.307	15	9	9	9	730	77.5	8.7	9.94	HNRNPM	RNA metabolism OR transcription;other metabolic processes	nucleus;other cell component	nucleic acid binding activity;other molecular function	1.42895e+07
High	Q14103	Heterogeneous nuclear ribonucleoprotein D0 OS=Homo sapiens OX=9606 GN=HNRNPD PE=1 SV=1	11.957	16	5	6	5	355	38.4	7.81	9.34	HNRNPD	RNA metabolism OR transcription;other metabolic processes;developmental processes;other biological processes	cytosol;nucleus;other cell component	nucleic acid binding activity;other molecular function	1.40906e+07
High	P02100	Hemoglobin subunit epsilon OS=Homo sapiens OX=9606 GN=HBE1 PE=1 SV=2	4.08	7	1	1	1	147	16.2	8.63	2.73	HBE1	other metabolic processes;transport;other biological processes	cytosol;other cell component	other molecular function	13683512
High	Q12906	Interleukin enhancer-binding factor 3 OS=Homo sapiens OX=9606 GN=ILF3 PE=1 SV=3	19.307	12	10	12	10	894	95.3	8.76	4.52	ILF3	protein metabolism;other metabolic processes;stress response;other biological processes	mitochondrion;nucleus;other cell component	nucleic acid binding activity;other molecular function	1.19851e+07
High	Q92734	Protein TFG OS=Homo sapiens OX=9606 GN=TFG PE=1 SV=2	4.567	10	2	2	2	400	43.4	5.1	2.39	TFG	cell organization and biogenesis;transport	cytosol;ER/Golgi;other cell component	other molecular function	1.15187e+07
High	P00338	L-lactate dehydrogenase A chain OS=Homo sapiens OX=9606 GN=LDHA PE=1 SV=2	15.702	31	9	9	9	332	36.7	8.27	6.74	LDHA	other metabolic processes	cytosol;mitochondrion;other cell component	other molecular function	1.11484e+07
High	P11142	Heat shock cognate 71 kDa protein OS=Homo sapiens OX=9606 GN=HSPA8 PE=1 SV=1	24.714	19	11	11	8	646	70.9	5.52	19.56	HSPA8	cell organization and biogenesis;protein metabolism;RNA metabolism OR transcription;other metabolic processes;stress response;transport;other biological processes	non-structural extracellular;plasma membrane;other membranes;cytosol;nucleus;other cytoplasmic organelle;other cell component	signal transduction activity or receptor binding;other molecular function	1.11388e+07
High	Q8IY67	Ribonucleoprotein PTB-binding 1 OS=Homo sapiens OX=9606 GN=RAVER1 PE=1 SV=1	19.174	21	8	8	8	606	63.8	8.48	7.57	RAVER1		nucleus;other cell component		1.06298e+07
High	P13639	Elongation factor 2 OS=Homo sapiens OX=9606 GN=EEF2 PE=1 SV=4	18.861	8	7	7	7	858	95.3	6.83	15.33	EEF2	protein metabolism;other metabolic processes;other biological processes	non-structural extracellular;plasma membrane;other membranes;cytosol;other cell component	translation activity;nucleic acid binding activity;other molecular function	1.05386e+07
High	Q16777	Histone H2A type 2-C OS=Homo sapiens OX=9606 GN=H2AC20 PE=1 SV=4	8.943	27	3	4	3	129	14	10.9	3.66	H2AC20		nucleus;other cell component	nucleic acid binding activity;other molecular function	1.04835e+07
High	Q16778	Histone H2B type 2-E OS=Homo sapiens OX=9606 GN=H2BC21 PE=1 SV=3	9.067	33	4	4	4	126	13.9	10.32	5.49	H2BC21	cell organization and biogenesis;stress response	non-structural extracellular;cytosol;nucleus;other cell component	nucleic acid binding activity;other molecular function	1.02157e+07
High	P00558	Phosphoglycerate kinase 1 OS=Homo sapiens OX=9606 GN=PGK1 PE=1 SV=3	13.381	21	7	8	7	417	44.6	8.1	7.24	PGK1	protein metabolism;other metabolic processes;stress response;other biological processes	non-structural extracellular;other membranes;cytosol	kinase activity;other molecular function	9.58493e+06
High	Q8NC51	SERPINE1 mRNA-binding protein 1 OS=Homo sapiens OX=9606 GN=SERBP1 PE=1 SV=2	21.579	15	5	7	5	408	44.9	8.65	10.68	SERBP1	cell organization and biogenesis;other biological processes	cytosol;nucleus;other cell component	translation activity;nucleic acid binding activity;other molecular function	8.57636e+06
High	Q5D862	Filaggrin-2 OS=Homo sapiens OX=9606 GN=FLG2 PE=1 SV=1	12.302	4	4	4	4	2391	247.9	8.31	5.94	FLG2	cell adhesion;other biological processes	non-structural extracellular;plasma membrane;other cell component	other molecular function	8557971
High	P35241	Radixin OS=Homo sapiens OX=9606 GN=RDX PE=1 SV=1	33.752	24	16	16	8	583	68.5	6.37	21.87	RDX	cell organization and biogenesis;signal transduction;other biological processes	plasma membrane;other membranes;cytoskeleton;other cell component	cytoskeletal activity;other molecular function	8.45431e+06
High	P62805	Histone H4 OS=Homo sapiens OX=9606 GN=H4C16 PE=1 SV=2	8.392	27	3	4	3	103	11.4	11.36	7.66	H4C1; H4C11; H4C12; H4C13; H4C14; H4C15; H4C16; H4C2; H4C3; H4C4; H4C5; H4C6; H4C8; H4C9	cell organization and biogenesis;other biological processes	non-structural extracellular;nucleus;other cell component	nucleic acid binding activity;other molecular function	8.28019e+06
High	Q06787	Fragile X messenger ribonucleoprotein 1 OS=Homo sapiens OX=9606 GN=FMR1 PE=1 SV=1	12.614	11	7	7	6	632	71.1	7.42	5.92	FMR1	cell organization and biogenesis;DNA metabolism;RNA metabolism OR transcription;other metabolic processes;stress response;transport;developmental processes;signal transduction;other biological processes	plasma membrane;other membranes;cytosol;nucleus;other cell component	cytoskeletal activity;translation activity;nucleic acid binding activity;other molecular function	7.97884e+06
High	P11940	Polyadenylate-binding protein 1 OS=Homo sapiens OX=9606 GN=PABPC1 PE=1 SV=2	30.012	17	9	9	6	636	70.6	9.5	19.96	PABPC1	RNA metabolism OR transcription;other metabolic processes;other biological processes	cytosol;nucleus;other cell component	nucleic acid binding activity	7.83584e+06
High	Q5T750	Protein KPLCE OS=Homo sapiens OX=9606 GN=KPLCE PE=1 SV=1	2.065	3	1	1	1	250	26.2	7.97	2.36	KPLCE	other biological processes			7541331
High	Q00839	Heterogeneous nuclear ribonucleoprotein U OS=Homo sapiens OX=9606 GN=HNRNPU PE=1 SV=6	12.941	6	4	4	4	825	90.5	6	7.61	HNRNPU	cell cycle OR cell proliferation;cell organization and biogenesis;RNA metabolism OR transcription;other metabolic processes;transport;developmental processes;other biological processes	cytosol;cytoskeleton;nucleus;other cell component	cytoskeletal activity;nucleic acid binding activity;other molecular function	7450438
High	P12236	ADP/ATP translocase 3 OS=Homo sapiens OX=9606 GN=SLC25A6 PE=1 SV=4	7.073	22	4	4	2	298	32.8	9.74	0	SLC25A6	cell organization and biogenesis;transport;other biological processes	other membranes;mitochondrion	transporter activity	7.22017e+06
High	P41091	Eukaryotic translation initiation factor 2 subunit 3 OS=Homo sapiens OX=9606 GN=EIF2S3 PE=1 SV=3	11.365	16	5	5	5	472	51.1	8.4	4.82	EIF2S3	cell organization and biogenesis;protein metabolism;other metabolic processes	cytosol;other cell component	nucleic acid binding activity;other molecular function	6.97805e+06
High	P05109	Protein S100-A8 OS=Homo sapiens OX=9606 GN=S100A8 PE=1 SV=1	1.534	12	1	1	1	93	10.8	7.03	0	S100A8	cell adhesion;cell-cell signaling;protein metabolism;other metabolic processes;stress response;transport;developmental processes;other biological processes	non-structural extracellular;plasma membrane;other membranes;cytosol;cytoskeleton;other cell component	signal transduction activity or receptor binding;cytoskeletal activity;other molecular function	6.74841e+06
High	P84243	Histone H3.3 OS=Homo sapiens OX=9606 GN=H3-3B PE=1 SV=2	2.726	10	2	2	2	136	15.3	11.27	2.19	H3-3A; H3-3B	cell organization and biogenesis;other biological processes	non-structural extracellular;nucleus;other cell component	nucleic acid binding activity;other molecular function	6.51725e+06
High	P81605	Dermcidin OS=Homo sapiens OX=9606 GN=DCD PE=1 SV=2	5.85	20	2	2	2	110	11.3	6.54	5.5	DCD	protein metabolism;stress response;transport	non-structural extracellular;other membranes	transporter activity;other molecular function	6468300
High	P06748	Nucleophosmin OS=Homo sapiens OX=9606 GN=NPM1 PE=1 SV=2	6.29	16	4	6	4	294	32.6	4.78	3.98	NPM1	cell cycle OR cell proliferation;cell organization and biogenesis;DNA metabolism;other metabolic processes;stress response;transport;signal transduction;other biological processes	cytosol;cytoskeleton;translational apparatus;nucleus;other cell component	enzyme regulator activity;translation activity;nucleic acid binding activity;other molecular function	6.32887e+06
Medium	P10768	S-formylglutathione hydrolase OS=Homo sapiens OX=9606 GN=ESD PE=1 SV=2	0.882	3	1	1	1	282	31.4	7.02	0	ESD	other metabolic processes	cytosol;ER/Golgi;other cell component	other molecular function	6130422
High	O43390	Heterogeneous nuclear ribonucleoprotein R OS=Homo sapiens OX=9606 GN=HNRNPR PE=1 SV=1	32.176	20	11	11	11	633	70.9	8.13	12.1	HNRNPR	RNA metabolism OR transcription;other metabolic processes	ER/Golgi;nucleus;other cell component	nucleic acid binding activity	5784611
High	P62495	Eukaryotic peptide chain release factor subunit 1 OS=Homo sapiens OX=9606 GN=ETF1 PE=1 SV=3	13.774	14	7	7	7	437	49	5.71	6.5	ETF1	cell organization and biogenesis;protein metabolism;RNA metabolism OR transcription;other metabolic processes;other biological processes	cytosol;translational apparatus;other cell component	translation activity;nucleic acid binding activity;other molecular function	5.60703e+06
High	P25311	Zinc-alpha-2-glycoprotein OS=Homo sapiens OX=9606 GN=AZGP1 PE=1 SV=2	2.759	9	2	2	2	298	34.2	6.05	0	AZGP1	cell adhesion;transport;other biological processes	non-structural extracellular;plasma membrane;other membranes	transporter activity;other molecular function	5.30929e+06
High	P02545	Prelamin-A/C OS=Homo sapiens OX=9606 GN=LMNA PE=1 SV=1	29.734	20	13	13	13	664	74.1	7.02	14.13	LMNA	cell cycle OR cell proliferation;cell organization and biogenesis;other metabolic processes;stress response;transport;developmental processes;other biological processes	cytosol;cytoskeleton;nucleus;other cell component	cytoskeletal activity;other molecular function	5.10228e+06
High	Q00325	Solute carrier family 25 member 3 OS=Homo sapiens OX=9606 GN=SLC25A3 PE=1 SV=2	1.415	7	1	1	1	362	40.1	9.38	0	SLC25A3	transport	plasma membrane;other membranes;mitochondrion	transporter activity;other molecular function	4.81142e+06
High	Q8IVT2	Mitotic interactor and substrate of PLK1 OS=Homo sapiens OX=9606 GN=MISP PE=1 SV=1	24.241	20	9	9	9	679	75.3	6.83	11.36	MISP	cell cycle OR cell proliferation;cell organization and biogenesis;other biological processes	plasma membrane;other membranes;cytoskeleton;other cell component	cytoskeletal activity	4.53374e+06
High	Q9BVQ7	ATPase family gene 2 protein homolog B OS=Homo sapiens OX=9606 GN=AFG2B PE=1 SV=2	1.189	2	1	1	1	753	80.7	8.09	0	AFG2B	other biological processes	cytoskeleton;nucleus;other cell component	other molecular function	4.18753e+06
Medium	Q12981	Vesicle transport protein SEC20 OS=Homo sapiens OX=9606 GN=BNIP1 PE=1 SV=3	0.812	4	1	1	1	228	26.1	8.95	0	BNIP1	cell organization and biogenesis;transport;signal transduction;other biological processes	other membranes;mitochondrion;ER/Golgi;nucleus;other cell component	transporter activity;other molecular function	3.90388e+06
High	Q92945	Far upstream element-binding protein 2 OS=Homo sapiens OX=9606 GN=KHSRP PE=1 SV=4	10.585	8	5	5	4	711	73.1	7.3	3.73	KHSRP	protein metabolism;RNA metabolism OR transcription;other metabolic processes;transport;other biological processes	cytosol;nucleus;other cell component	nucleic acid binding activity;other molecular function	3.8899e+06
High	P00966	Argininosuccinate synthase OS=Homo sapiens OX=9606 GN=ASS1 PE=1 SV=2	7.383	9	4	4	4	412	46.5	8.02	3.82	ASS1	other metabolic processes;stress response;developmental processes;other biological processes	other membranes;cytosol;mitochondrion;nucleus;other cell component	other molecular function	3.87797e+06
High	Q96AE4	Far upstream element-binding protein 1 OS=Homo sapiens OX=9606 GN=FUBP1 PE=1 SV=3	5.812	5	3	3	2	644	67.5	7.61	0	FUBP1	other biological processes	nucleus;other cell component	nucleic acid binding activity	3.86958e+06
High	Q16891	MICOS complex subunit MIC60 OS=Homo sapiens OX=9606 GN=IMMT PE=1 SV=1	10.58	11	6	6	6	758	83.6	6.48	2.11	IMMT	cell organization and biogenesis;other biological processes	other membranes;mitochondrion		3.65382e+06
High	P07900	Heat shock protein HSP 90-alpha OS=Homo sapiens OX=9606 GN=HSP90AA1 PE=1 SV=5	32.341	17	11	12	5	732	84.6	5.02	17.77	HSP90AA1	cell organization and biogenesis;protein metabolism;DNA metabolism;other metabolic processes;stress response;transport;developmental processes;other biological processes	non-structural extracellular;extracellular matrix;plasma membrane;other membranes;cytosol;cytoskeleton;mitochondrion;nucleus;other cytoplasmic organelle;other cell component	signal transduction activity or receptor binding;enzyme regulator activity;cytoskeletal activity;nucleic acid binding activity;other molecular function	3.62816e+06
High	P67809	Y-box-binding protein 1 OS=Homo sapiens OX=9606 GN=YBX1 PE=1 SV=3	3.115	13	2	2	2	324	35.9	9.88	0	YBX1	RNA metabolism OR transcription;other metabolic processes;transport;developmental processes;other biological processes	non-structural extracellular;plasma membrane;other membranes;cytosol;ER/Golgi;nucleus;other cell component	nucleic acid binding activity;other molecular function	3.45394e+06
Medium	Q16706	Alpha-mannosidase 2 OS=Homo sapiens OX=9606 GN=MAN2A1 PE=1 SV=2	0.976	3	1	1	1	1144	131.1	7.58	0	MAN2A1	cell organization and biogenesis;protein metabolism;other metabolic processes;developmental processes;other biological processes	other membranes;ER/Golgi	other molecular function	3020625
High	P42166	Lamina-associated polypeptide 2, isoform alpha OS=Homo sapiens OX=9606 GN=TMPO PE=1 SV=2	5.547	4	2	2	2	694	75.4	7.66	0	TMPO		nucleus;other cell component	nucleic acid binding activity;other molecular function	2.95061e+06
High	P08621	U1 small nuclear ribonucleoprotein 70 kDa OS=Homo sapiens OX=9606 GN=SNRNP70 PE=1 SV=2	2.497	5	2	2	2	437	51.5	9.94	0	SNRNP70	RNA metabolism OR transcription;other metabolic processes;other biological processes	nucleus	nucleic acid binding activity	2.75665e+06
High	P60174	Triosephosphate isomerase OS=Homo sapiens OX=9606 GN=TPI1 PE=1 SV=4	7.419	18	3	3	3	249	26.7	6.9	4.48	TPI1	other metabolic processes	cytosol	other molecular function	2747303
Medium	Q8N7Z5	Ankyrin repeat domain-containing protein 31 OS=Homo sapiens OX=9606 GN=ANKRD31 PE=2 SV=2	0.901	1	1	1	1	1873	210.7	6.2	0	ANKRD31	cell cycle OR cell proliferation;cell organization and biogenesis;DNA metabolism;other metabolic processes;other biological processes	nucleus;other cell component		2.67236e+06
High	P61978	Heterogeneous nuclear ribonucleoprotein K OS=Homo sapiens OX=9606 GN=HNRNPK PE=1 SV=1	17.653	21	7	7	7	463	50.9	5.54	6.05	HNRNPK	RNA metabolism OR transcription;other metabolic processes;signal transduction;other biological processes	cytoskeleton;nucleus;other cell component	nucleic acid binding activity;other molecular function	2.60092e+06
High	Q09161	Nuclear cap-binding protein subunit 1 OS=Homo sapiens OX=9606 GN=NCBP1 PE=1 SV=1	4.248	3	2	2	2	790	91.8	6.43	1.81	NCBP1	cell organization and biogenesis;protein metabolism;RNA metabolism OR transcription;other metabolic processes;stress response;transport;other biological processes	cytosol;mitochondrion;nucleus;other cell component	nucleic acid binding activity;other molecular function	2591740
High	Q9UHD8	Septin-9 OS=Homo sapiens OX=9606 GN=SEPTIN9 PE=1 SV=2	10.537	10	5	5	5	586	65.4	8.97	6.22	SEPTIN9	cell cycle OR cell proliferation;other biological processes	cytoskeleton;other cell component	other molecular function	2.56506e+06
High	Q9NVP1	ATP-dependent RNA helicase DDX18 OS=Homo sapiens OX=9606 GN=DDX18 PE=1 SV=2	3.7	3	2	2	2	670	75.4	9.5	0	DDX18	RNA metabolism OR transcription;other metabolic processes	nucleus;other cell component	other molecular function	2.56444e+06
High	P07355	Annexin A2 OS=Homo sapiens OX=9606 GN=ANXA2 PE=1 SV=2	14.144	23	6	6	6	339	38.6	7.75	6.96	ANXA2	cell organization and biogenesis;RNA metabolism OR transcription;other metabolic processes;transport;developmental processes;other biological processes	non-structural extracellular;extracellular matrix;plasma membrane;other membranes;cytosol;nucleus;other cytoplasmic organelle;other cell component	transporter activity;enzyme regulator activity;cytoskeletal activity;other molecular function	2.45899e+06
High	Q9Y3I0	RNA-splicing ligase RtcB homolog OS=Homo sapiens OX=9606 GN=RTCB PE=1 SV=1	1.723	2	1	1	1	505	55.2	7.23	0	RTCB	RNA metabolism OR transcription;other metabolic processes;developmental processes;other biological processes	other membranes;cytosol;ER/Golgi;nucleus;other cell component	cytoskeletal activity;other molecular function	2.32507e+06
Medium	P63146	Ubiquitin-conjugating enzyme E2 B OS=Homo sapiens OX=9606 GN=UBE2B PE=1 SV=1	0.888	13	1	1	1	152	17.3	5.01	0	UBE2B	cell cycle OR cell proliferation;cell organization and biogenesis;protein metabolism;DNA metabolism;other metabolic processes;stress response;developmental processes;other biological processes	plasma membrane;other membranes;nucleus;other cell component	other molecular function	1.96173e+06
High	P36578	Large ribosomal subunit protein uL4 OS=Homo sapiens OX=9606 GN=RPL4 PE=1 SV=5	14.074	20	7	7	7	427	47.7	11.06	6.5	RPL4	protein metabolism;other metabolic processes	cytosol;ER/Golgi;translational apparatus;nucleus;other cell component	other molecular function	1.95812e+06
High	Q14246	Adhesion G protein-coupled receptor E1 OS=Homo sapiens OX=9606 GN=ADGRE1 PE=2 SV=3	1.265	1	1	1	1	886	97.6	6.8	0	ADGRE1	cell adhesion;signal transduction;other biological processes	plasma membrane;other membranes	other molecular function	1.79426e+06
High	P40926	Malate dehydrogenase, mitochondrial OS=Homo sapiens OX=9606 GN=MDH2 PE=1 SV=3	4.132	12	3	3	3	338	35.5	8.68	0	MDH2	other metabolic processes	other membranes;mitochondrion;other cell component	other molecular function	1.78939e+06
High	Q02413	Desmoglein-1 OS=Homo sapiens OX=9606 GN=DSG1 PE=1 SV=2	3.84	3	2	2	2	1049	113.7	5.03	0	DSG1	cell adhesion;cell organization and biogenesis;other biological processes	plasma membrane;other membranes;cytosol;nucleus;other cell component	other molecular function	1.78414e+06
High	Q15084	Protein disulfide-isomerase A6 OS=Homo sapiens OX=9606 GN=PDIA6 PE=1 SV=1	5.616	8	3	3	3	440	48.1	5.08	1.95	PDIA6	protein metabolism;other metabolic processes;stress response	non-structural extracellular;plasma membrane;other membranes;cytosol;ER/Golgi;other cell component	other molecular function	1.66179e+06
High	Q01813	ATP-dependent 6-phosphofructokinase, platelet type OS=Homo sapiens OX=9606 GN=PFKP PE=1 SV=2	1.282	1	1	1	1	784	85.5	7.55	1.79	PFKP	other metabolic processes;other biological processes	cytosol;other cell component	kinase activity;other molecular function	1.60528e+06
High	Q16576	Histone-binding protein RBBP7 OS=Homo sapiens OX=9606 GN=RBBP7 PE=1 SV=1	2.546	5	2	2	2	425	47.8	5.05	0	RBBP7	cell organization and biogenesis;DNA metabolism;other metabolic processes;stress response;developmental processes;other biological processes	cytosol;nucleus;other cell component	nucleic acid binding activity;other molecular function	1.56309e+06
High	O00148	ATP-dependent RNA helicase DDX39A OS=Homo sapiens OX=9606 GN=DDX39A PE=1 SV=2	6.358	7	3	4	3	427	49.1	5.68	0	DDX39A	RNA metabolism OR transcription;other metabolic processes;transport	nucleus;other cell component	other molecular function	1.48097e+06
High	P68366	Tubulin alpha-4A chain OS=Homo sapiens OX=9606 GN=TUBA4A PE=1 SV=1	33.84	24	8	11	2	448	49.9	5.06	21.94	TUBA4A	cell cycle OR cell proliferation;cell organization and biogenesis	non-structural extracellular;cytosol;cytoskeleton;other cell component	cytoskeletal activity;other molecular function	1.46469e+06
High	P34931	Heat shock 70 kDa protein 1-like OS=Homo sapiens OX=9606 GN=HSPA1L PE=1 SV=2	10.08	8	4	4	2	641	70.3	6.02	5.87	HSPA1L	protein metabolism;other metabolic processes;stress response;other biological processes	cytosol;mitochondrion;nucleus;other cell component	other molecular function	1.38132e+06
High	Q13724	Mannosyl-oligosaccharide glucosidase OS=Homo sapiens OX=9606 GN=MOGS PE=1 SV=5	3.218	4	2	2	2	837	91.9	8.9	1.75	MOGS	protein metabolism;other metabolic processes;other biological processes	other membranes;ER/Golgi	other molecular function	1374714
High	P26639	Threonine--tRNA ligase 1, cytoplasmic OS=Homo sapiens OX=9606 GN=TARS1 PE=1 SV=3	4.365	4	3	3	3	723	83.4	6.67	3.47	TARS1	protein metabolism;RNA metabolism OR transcription;other metabolic processes	cytosol	nucleic acid binding activity;other molecular function	1.36437e+06
High	Q14157	Ubiquitin-associated protein 2-like OS=Homo sapiens OX=9606 GN=UBAP2L PE=1 SV=2	2.762	4	2	2	2	1087	114.5	7.11	0	UBAP2L	cell organization and biogenesis;other biological processes	nucleus;other cell component		1.31031e+06
High	Q9BZE4	GTP-binding protein 4 OS=Homo sapiens OX=9606 GN=GTPBP4 PE=1 SV=3	9.57	7	4	4	4	634	73.9	9.5	5.7	GTPBP4	RNA metabolism OR transcription;other metabolic processes;other biological processes	other membranes;cytosol;nucleus;other cell component	other molecular function	1.27014e+06
High	P49411	Elongation factor Tu, mitochondrial OS=Homo sapiens OX=9606 GN=TUFM PE=1 SV=3	4.484	4	1	1	1	455	49.8	7.61	2.91	TUFM	protein metabolism;other metabolic processes;other biological processes	other membranes;mitochondrion;other cell component	nucleic acid binding activity;other molecular function	1.19271e+06
High	P08195	Amino acid transporter heavy chain SLC3A2 OS=Homo sapiens OX=9606 GN=SLC3A2 PE=1 SV=3	6.834	9	5	5	5	630	68	5.01	3.92	SLC3A2	other metabolic processes;transport;other biological processes	plasma membrane;other membranes;nucleus;other cytoplasmic organelle;other cell component	transporter activity;nucleic acid binding activity;other molecular function	1170895
High	Q9UN86	Ras GTPase-activating protein-binding protein 2 OS=Homo sapiens OX=9606 GN=G3BP2 PE=1 SV=2	5.002	6	2	2	2	482	54.1	5.55	0	G3BP2	cell organization and biogenesis;stress response;transport;signal transduction;other biological processes	cytosol;other cell component	nucleic acid binding activity;other molecular function	1.16581e+06
High	Q08945	FACT complex subunit SSRP1 OS=Homo sapiens OX=9606 GN=SSRP1 PE=1 SV=1	2.301	3	2	2	2	709	81	6.87	0	SSRP1	cell organization and biogenesis;DNA metabolism;other metabolic processes;stress response;other biological processes	nucleus	nucleic acid binding activity;other molecular function	1.14558e+06
High	P28331	NADH-ubiquinone oxidoreductase 75 kDa subunit, mitochondrial OS=Homo sapiens OX=9606 GN=NDUFS1 PE=1 SV=3	2.068	4	1	1	1	727	79.4	6.23	0	NDUFS1	cell organization and biogenesis;other metabolic processes;transport;other biological processes	other membranes;mitochondrion	transporter activity;other molecular function	1130462
High	O60825	6-phosphofructo-2-kinase/fructose-2,6-bisphosphatase 2 OS=Homo sapiens OX=9606 GN=PFKFB2 PE=1 SV=2	4.533	6	3	3	3	505	58.4	8.38	0	PFKFB2	other metabolic processes;other biological processes	cytosol;nucleus	kinase activity;other molecular function	1.10788e+06
High	Q6UN15	Pre-mRNA 3'-end-processing factor FIP1 OS=Homo sapiens OX=9606 GN=FIP1L1 PE=1 SV=1	5.628	5	2	2	2	594	66.5	5.59	1.61	FIP1L1	RNA metabolism OR transcription;other metabolic processes	cytosol;nucleus		1.08448e+06
High	Q86YZ3	Hornerin OS=Homo sapiens OX=9606 GN=HRNR PE=1 SV=2	11.869	6	3	4	3	2850	282.2	10.04	9.01	HRNR	cell organization and biogenesis;other biological processes	non-structural extracellular;plasma membrane;other cytoplasmic organelle;other cell component	other molecular function	1.00945e+06
High	P10809	60 kDa heat shock protein, mitochondrial OS=Homo sapiens OX=9606 GN=HSPD1 PE=1 SV=2	2.712	3	2	2	2	573	61	5.87	2.22	HSPD1	cell cycle OR cell proliferation;cell organization and biogenesis;protein metabolism;DNA metabolism;other metabolic processes;stress response;transport;developmental processes;signal transduction;other biological processes	non-structural extracellular;plasma membrane;other membranes;cytosol;cytoskeleton;mitochondrion;other cytoplasmic organelle;other cell component	nucleic acid binding activity;other molecular function	961262
High	Q9BQ67	Glutamate-rich WD repeat-containing protein 1 OS=Homo sapiens OX=9606 GN=GRWD1 PE=1 SV=1	1.315	4	1	1	1	446	49.4	4.92	0	GRWD1	cell organization and biogenesis;DNA metabolism;other metabolic processes;other biological processes	cytosol;nucleus;other cell component	nucleic acid binding activity;other molecular function	914652
High	Q9NR30	Nucleolar RNA helicase 2 OS=Homo sapiens OX=9606 GN=DDX21 PE=1 SV=5	3.953	5	3	3	3	783	87.3	9.28	1.65	DDX21	cell organization and biogenesis;RNA metabolism OR transcription;other metabolic processes;stress response;other biological processes	cytosol;mitochondrion;nucleus;other cell component	enzyme regulator activity;nucleic acid binding activity;other molecular function	785488
High	P29401	Transketolase OS=Homo sapiens OX=9606 GN=TKT PE=1 SV=3	3.433	4	2	2	2	623	67.8	7.66	0	TKT	other metabolic processes;other biological processes	other membranes;cytosol;ER/Golgi;nucleus;other cytoplasmic organelle	other molecular function	773659
High	P41250	Glycine--tRNA ligase OS=Homo sapiens OX=9606 GN=GARS1 PE=1 SV=3	1.552	2	1	1	1	739	83.1	7.03	0	GARS1	protein metabolism;RNA metabolism OR transcription;other metabolic processes	non-structural extracellular;cytosol;mitochondrion;other cell component	other molecular function	764240
High	P55209	Nucleosome assembly protein 1-like 1 OS=Homo sapiens OX=9606 GN=NAP1L1 PE=1 SV=1	2.42	3	1	1	1	391	45.3	4.46	1.67	NAP1L1	cell organization and biogenesis;DNA metabolism;other metabolic processes;developmental processes;other biological processes	nucleus;other cell component	other molecular function	690585
High	Q15436	Protein transport protein Sec23A OS=Homo sapiens OX=9606 GN=SEC23A PE=1 SV=2	1.317	2	1	1	1	765	86.1	7.08	0	SEC23A	cell organization and biogenesis;transport;other biological processes	other membranes;cytosol;ER/Golgi;other cell component	enzyme regulator activity;other molecular function	603350
High	P32119	Peroxiredoxin-2 OS=Homo sapiens OX=9606 GN=PRDX2 PE=1 SV=5	4.173	14	2	2	1	198	21.9	5.97	1.96	PRDX2	cell cycle OR cell proliferation;other metabolic processes;stress response;developmental processes;signal transduction;other biological processes	cytosol;other cell component	other molecular function	585581
High	Q02878	Large ribosomal subunit protein eL6 OS=Homo sapiens OX=9606 GN=RPL6 PE=1 SV=3	1.737	5	1	1	1	288	32.7	10.58	0	RPL6	cell organization and biogenesis;protein metabolism;other metabolic processes;other biological processes	cytosol;ER/Golgi;translational apparatus;nucleus;other cell component	nucleic acid binding activity;other molecular function	554512
High	P36957	Dihydrolipoyllysine-residue succinyltransferase component of 2-oxoglutarate dehydrogenase complex, mitochondrial OS=Homo sapiens OX=9606 GN=DLST PE=1 SV=4	4.156	4	2	2	2	453	48.7	8.95	0	DLST	protein metabolism;other metabolic processes	cytosol;mitochondrion;nucleus;other cell component	other molecular function	539454
Medium	P04899	Guanine nucleotide-binding protein G(i) subunit alpha-2 OS=Homo sapiens OX=9606 GN=GNAI2 PE=1 SV=3	0.984	4	1	1	1	355	40.4	5.54	0	GNAI2	cell-cell signaling;cell cycle OR cell proliferation;signal transduction;other biological processes	plasma membrane;other membranes;cytosol;cytoskeleton;nucleus;other cell component	signal transduction activity or receptor binding;other molecular function	471478
High	Q99543	DnaJ homolog subfamily C member 2 OS=Homo sapiens OX=9606 GN=DNAJC2 PE=1 SV=4	2.203	2	1	1	1	621	72	8.7	0	DNAJC2	cell organization and biogenesis;protein metabolism;DNA metabolism;other metabolic processes;other biological processes	other membranes;cytosol;nucleus;other cell component	translation activity;other molecular function	384886
High	O75534	Cold shock domain-containing protein E1 OS=Homo sapiens OX=9606 GN=CSDE1 PE=1 SV=2	1.765	2	1	1	1	798	88.8	6.25	0	CSDE1	cell organization and biogenesis;RNA metabolism OR transcription;other metabolic processes;developmental processes;other biological processes	plasma membrane;other membranes;cytosol;ER/Golgi;other cell component	nucleic acid binding activity	362543
High	P51116	RNA-binding protein FXR2 OS=Homo sapiens OX=9606 GN=FXR2 PE=1 SV=2	4.873	4	3	3	1	673	74.2	6.23	1.83	FXR2	developmental processes;other biological processes	cytosol;nucleus;other cell component	nucleic acid binding activity;other molecular function	237883
High	P31944	Caspase-14 OS=Homo sapiens OX=9606 GN=CASP14 PE=1 SV=2	3.876	13	3	3	3	242	27.7	5.58	0	CASP14	protein metabolism;other biological processes	plasma membrane;cytosol;cytoskeleton;mitochondrion;nucleus;other cell component	other molecular function	208541
High	P31040	Succinate dehydrogenase [ubiquinone] flavoprotein subunit, mitochondrial OS=Homo sapiens OX=9606 GN=SDHA PE=1 SV=2	2.601	2	1	1	1	664	72.6	7.39	0	SDHA	other metabolic processes;developmental processes	other membranes;mitochondrion;nucleus	other molecular function	165757
High	P14618	Pyruvate kinase PKM OS=Homo sapiens OX=9606 GN=PKM PE=1 SV=4	4.5	11	3	4	3	531	57.9	7.84	0	PKM	cell organization and biogenesis;other metabolic processes;other biological processes	non-structural extracellular;cytosol;ER/Golgi;nucleus;other cell component	nucleic acid binding activity;kinase activity;other molecular function	131296
